# Supplementary material for: 2-(4-Fluoro­phen­yl)-3-hy­droxy-4H-chromen-4-one
Source: Acta Crystallogr Sect E Struct Rep Online. 2010 Nov 10;66(Pt 12):o3122. doi: 10.1107/S1600536810045083 (PMC3011522; doi:10.1107/S1600536810045083)
Supplement: Supplementary file 2 [file e-66-o3122-Isup2.hkl]

# 
# h,k,l, Fc-squared, Fo-squared, sigma(Fo-squared) and status flag 
# 
data_I
_shelx_title ' MW0324 in P2(1)/c' 
_shelx_refln_list_code          4 
_shelx_F_calc_maximum      120.34 
_exptl_crystal_F_000       528.00 
_reflns_d_resolution_high  0.8393 
 
loop_ 
 _symmetry_equiv_pos_as_xyz 
 'x, y, z' 
 '-x, y+1/2, -z+1/2' 
 '-x, -y, -z' 
 'x, -y-1/2, z-1/2' 
 
_cell_length_a    15.5971 
_cell_length_b     3.8790 
_cell_length_c    19.1655 
_cell_angle_alpha  90.000 
_cell_angle_beta  103.906 
_cell_angle_gamma  90.000 
 
_shelx_F_squared_multiplier     1.000 
 
loop_ 
 _refln_index_h 
 _refln_index_k 
 _refln_index_l 
 _refln_F_squared_calc 
 _refln_F_squared_meas 
 _refln_F_squared_sigma 
 _refln_observed_status 
   3   0   0     4092.24     4070.50    102.58 o 
   4   0   0      312.26      301.79      4.84 o 
   5   0   0     4351.04     4275.33    103.27 o 
   6   0   0       11.40       11.46      2.46 o 
   7   0   0     1628.68     1706.15     11.97 o 
   8   0   0     1135.24     1215.39      9.12 o 
   9   0   0       65.08       85.13      1.58 o 
  10   0   0       45.43       57.54      1.15 o 
  11   0   0       85.05       81.74      1.98 o 
  12   0   0      215.88      199.44      2.52 o 
  13   0   0      133.28      118.55      2.75 o 
  14   0   0      264.58      266.03      4.94 o 
  15   0   0       91.03       84.26      3.18 o 
  16   0   0      277.33      277.17      4.16 o 
  17   0   0       52.98       54.37      3.43 o 
  18   0   0       76.29       77.46      3.75 o 
   1   1   0       84.54       74.36      1.63 o 
   2   1   0     5811.55     5694.26     75.78 o 
   3   1   0       51.48       42.49      1.90 o 
   4   1   0      494.37      458.82      5.47 o 
   5   1   0      123.55      131.07      1.55 o 
   6   1   0     1752.23     1737.09      7.51 o 
   7   1   0     1031.67     1082.80      8.01 o 
   8   1   0        0.70        2.60      0.81 o 
   9   1   0       18.56       23.60      1.11 o 
  10   1   0      147.34      149.00      1.48 o 
  11   1   0      123.22      121.66      1.32 o 
  12   1   0      366.42      372.12      2.22 o 
  13   1   0      119.28      121.87      2.61 o 
  14   1   0      152.68      159.07      3.46 o 
  15   1   0       18.93       16.83      2.33 o 
  16   1   0        8.87        5.88      2.38 o 
  17   1   0       39.22       40.66      2.71 o 
   0   2   0       39.13       31.54      3.24 o 
   1   2   0       34.75       34.78      0.62 o 
   2   2   0       23.17       20.07      0.56 o 
   3   2   0       13.81       14.64      0.68 o 
   4   2   0       24.24       23.22      1.28 o 
   5   2   0       65.28       59.93      0.81 o 
   6   2   0        0.93        2.65      0.74 o 
   7   2   0       17.04       17.60      0.91 o 
   8   2   0        6.54        6.72      1.14 o 
   9   2   0      101.63       99.39      2.18 o 
  10   2   0        6.62        7.77      1.43 o 
  11   2   0      295.30      303.55      2.99 o 
  12   2   0      140.56      138.77      1.83 o 
  13   2   0       73.77       74.92      2.22 o 
  14   2   0       18.41       23.05      2.37 o 
  15   2   0       51.36       51.83      2.65 o 
  16   2   0        0.25        3.77      2.77 o 
   1   3   0        4.20        2.48      0.78 o 
   2   3   0        0.02       -0.76      0.85 o 
   3   3   0      232.58      222.10      2.08 o 
   4   3   0       19.10       13.61      1.09 o 
   5   3   0       23.41       22.14      1.63 o 
   6   3   0      128.41      138.18      2.40 o 
   7   3   0      149.55      167.94      6.75 o 
   8   3   0       93.89       98.33      1.86 o 
   9   3   0       50.79       54.50      1.94 o 
  10   3   0      255.83      271.48      3.07 o 
  11   3   0       42.10       43.85      2.75 o 
  12   3   0        2.47        5.15      2.67 o 
  13   3   0        6.32        8.66      2.48 o 
   0   4   0       77.01       63.49      7.37 o 
   1   4   0       81.81       73.78      2.29 o 
   2   4   0        2.07        3.08      2.35 o 
   3   4   0       57.32       57.54      2.20 o 
   4   4   0       26.21       25.84      1.83 o 
   5   4   0       10.60        9.51      1.81 o 
   6   4   0       30.88       29.43      2.20 o 
   7   4   0       18.67       23.23      1.98 o 
   8   4   0       50.04       61.62      2.73 o 
   9   4   0       28.09       40.18      3.29 o 
 -17   1   1        1.00        4.29      2.86 o 
 -16   1   1       12.55       16.43      2.39 o 
 -15   1   1       43.36       40.66      2.39 o 
 -14   1   1        7.61       10.96      1.92 o 
 -13   1   1      261.62      262.67      3.08 o 
 -12   1   1       44.20       52.27      1.76 o 
 -11   1   1       24.94       23.50      1.17 o 
 -10   1   1        2.40        2.05      0.87 o 
  -9   1   1      194.12      200.16      2.15 o 
  -8   1   1        8.18        3.93      0.75 o 
  -7   1   1     1335.30     1312.43     11.44 o 
  -6   1   1      427.75      420.56      3.78 o 
  -5   1   1        1.44        0.62      0.65 o 
  -4   1   1      309.19      272.93      2.44 o 
  -3   1   1      248.92      236.65      3.36 o 
  -2   1   1       93.35       90.29      1.11 o 
  -1   1   1     2123.93     1941.93     14.66 o 
   0   1   1     3645.61     3355.69     26.60 o 
   1   1   1     9434.17     9039.52     30.86 o 
   2   1   1     9047.76     8808.60    106.39 o 
   3   1   1     1107.33     1042.65      6.06 o 
   4   1   1      222.23      212.02      1.72 o 
   5   1   1       52.16       59.69      1.07 o 
   6   1   1       22.56       21.37      1.03 o 
   7   1   1     1021.68     1049.23      6.10 o 
   8   1   1      935.88      920.67      6.70 o 
   9   1   1       31.64       29.63      1.26 o 
  10   1   1      202.05      203.33      1.33 o 
  11   1   1       31.34       30.28      2.16 o 
  12   1   1        0.29        3.02      1.54 o 
  13   1   1       35.17       35.93      3.05 o 
  14   1   1       93.98       89.08      2.04 o 
  15   1   1       59.98       57.85      2.19 o 
  16   1   1       84.39       91.16      2.81 o 
  17   1   1        0.10        4.95      2.59 o 
 -16   2   1       72.38       71.08      2.90 o 
 -15   2   1       14.37       16.02      2.49 o 
 -14   2   1        4.97        6.72      2.31 o 
 -13   2   1      100.43       99.27      2.19 o 
 -12   2   1       54.40       50.11      1.63 o 
 -11   2   1      354.83      363.33      3.56 o 
 -10   2   1       15.11       14.26      1.54 o 
  -9   2   1        5.38        4.47      1.19 o 
  -8   2   1       68.14       70.42      1.83 o 
  -7   2   1      569.22      584.70      3.58 o 
  -6   2   1       10.75        7.53      0.97 o 
  -5   2   1      460.54      468.97      4.06 o 
  -4   2   1      303.04      300.67      2.88 o 
  -3   2   1        4.13        3.38      0.66 o 
  -2   2   1       48.38       47.69      1.00 o 
  -1   2   1      306.87      276.89      1.48 o 
   0   2   1      100.50       92.61      0.81 o 
   1   2   1       59.67       58.04      1.19 o 
   2   2   1      190.94      174.39      1.95 o 
   3   2   1      100.82      115.09      1.50 o 
   4   2   1       12.78       10.77      1.91 o 
   5   2   1        4.85        3.10      0.51 o 
   6   2   1        0.32        1.11      0.63 o 
   7   2   1       45.18       45.56      1.17 o 
   8   2   1      536.99      544.39      7.58 o 
   9   2   1       22.12       20.19      2.66 o 
  10   2   1      737.81      742.89      3.94 o 
  11   2   1      205.89      206.58      2.76 o 
  12   2   1        3.56        1.80      1.46 o 
  13   2   1        0.01        0.94      2.44 o 
  14   2   1       46.71       50.83      2.54 o 
  15   2   1        0.52        5.35      2.45 o 
  16   2   1        1.72        7.93      2.63 o 
 -13   3   1        0.11        3.14      2.45 o 
 -12   3   1        7.05       14.27      2.73 o 
 -11   3   1        0.07        5.14      1.88 o 
 -10   3   1      220.89      232.32      3.98 o 
  -9   3   1        1.00        4.14      1.06 o 
  -8   3   1        1.05        3.14      2.41 o 
  -7   3   1       47.08       50.42      3.46 o 
  -6   3   1       37.60       36.32      1.53 o 
  -5   3   1      166.19      164.75      2.21 o 
  -4   3   1       77.34       69.51      2.33 o 
  -3   3   1       51.91       50.42      1.26 o 
  -2   3   1       11.80       11.37      0.87 o 
  -1   3   1      103.75      103.39      3.00 o 
   0   3   1       97.17       88.38      1.62 o 
   1   3   1       16.10       12.72      0.80 o 
   2   3   1       17.52       16.35      1.01 o 
   3   3   1       87.92       91.21      1.31 o 
   4   3   1        1.23        0.74      1.34 o 
   5   3   1        7.17        5.63      1.33 o 
   6   3   1       12.00       10.10      1.60 o 
   7   3   1        1.69        8.31      1.86 o 
   8   3   1      355.40      380.50      5.12 o 
   9   3   1       94.21      105.10      4.10 o 
  10   3   1        0.03        9.63      1.69 o 
  11   3   1      164.48      175.30      3.04 o 
  12   3   1        5.54        5.34      3.46 o 
  13   3   1        0.55        2.30      2.76 o 
  -9   4   1       11.19       21.89      2.67 o 
  -8   4   1       61.79       73.86      3.22 o 
  -7   4   1      129.06      138.29      3.37 o 
  -6   4   1        6.92       10.72      2.61 o 
  -5   4   1       26.54       28.56      2.28 o 
  -4   4   1       12.38       11.69      2.09 o 
  -3   4   1        6.56        7.78      2.05 o 
  -2   4   1        2.14        1.06      2.39 o 
  -1   4   1       38.80       39.19      2.79 o 
   0   4   1        5.92        1.88      1.56 o 
   1   4   1        7.24        5.96      2.46 o 
   2   4   1       26.60       23.72      4.40 o 
   3   4   1        5.71       13.10      2.96 o 
   4   4   1        5.22        8.15      1.76 o 
   5   4   1        6.91       11.53      1.84 o 
   6   4   1        8.08       10.57      2.55 o 
   7   4   1       31.88       34.35      2.25 o 
   8   4   1        8.84       14.47      2.65 o 
 -18   0   2       40.23       55.82      4.56 o 
 -17   0   2      192.17      180.14      5.21 o 
 -16   0   2        0.01        2.45      3.69 o 
 -15   0   2      435.32      366.63      6.12 o 
 -14   0   2      144.61      108.74      3.00 o 
 -13   0   2       52.61       49.03      3.27 o 
 -12   0   2       42.30       45.27      1.82 o 
 -11   0   2      531.47      518.78      4.25 o 
 -10   0   2       45.85       71.86      1.81 o 
  -9   0   2     1532.36     1588.40     12.72 o 
  -8   0   2      287.88      353.59      2.37 o 
  -7   0   2     4442.55     4679.77     29.13 o 
  -6   0   2     1068.94     1117.87      7.09 o 
  -5   0   2     3054.61     2901.18     19.30 o 
  -4   0   2     1212.48     1156.85      6.74 o 
  -3   0   2     4400.65     4551.10     19.73 o 
   2   0   2     3403.73     3390.58     15.87 o 
   3   0   2       38.66       51.02      1.23 o 
   4   0   2       84.09       96.20      2.36 o 
   5   0   2     2571.94     2654.19     20.24 o 
   6   0   2      327.45      363.82      2.88 o 
   7   0   2      846.52      857.11     13.04 o 
   8   0   2       63.86       58.67      1.47 o 
   9   0   2       84.58       81.19      1.42 o 
  10   0   2        0.08        1.35      1.23 o 
  11   0   2      302.94      291.61      4.77 o 
  12   0   2     2205.04     2193.55      7.63 o 
  13   0   2      293.40      299.98      2.86 o 
  14   0   2       37.57       39.49      2.14 o 
  15   0   2        0.85        1.05      2.78 o 
  16   0   2        0.02        2.04      2.96 o 
  17   0   2      139.94      149.88      4.01 o 
 -17   1   2      182.25      178.51      3.23 o 
 -16   1   2      105.16       97.53      2.78 o 
 -15   1   2       34.62       34.74      2.38 o 
 -14   1   2      135.96      129.57      2.11 o 
 -13   1   2       24.57       29.36      1.67 o 
 -12   1   2      232.03      225.32      1.95 o 
 -11   1   2       72.81       69.28      1.71 o 
 -10   1   2       65.57       74.75      1.19 o 
  -9   1   2      304.06      317.84      3.54 o 
  -8   1   2       18.56       21.68      0.81 o 
  -7   1   2     1360.25     1427.46      6.60 o 
  -6   1   2      258.37      271.16      2.95 o 
  -5   1   2       12.93       13.54      0.68 o 
  -4   1   2       19.13       16.56      0.67 o 
  -3   1   2      123.10      120.37      1.23 o 
  -2   1   2      206.89      195.61      3.99 o 
  -1   1   2     3085.64     2705.59     28.60 o 
   0   1   2     9051.42     8713.03     44.88 o 
   1   1   2    14481.20    14849.71     59.92 o 
   2   1   2        0.69        2.20      1.18 o 
   3   1   2      211.92      206.15      0.84 o 
   4   1   2       75.45       80.36      0.77 o 
   5   1   2     1022.42     1083.70      5.94 o 
   6   1   2       10.63        7.32      1.01 o 
   7   1   2      255.15      248.54      3.37 o 
   8   1   2      284.42      290.46      2.99 o 
   9   1   2        2.46        2.47      0.84 o 
  10   1   2       83.48       81.97      1.18 o 
  11   1   2      976.94      968.83      6.34 o 
  12   1   2        0.95        4.03      1.29 o 
  13   1   2        1.98        4.39      1.88 o 
  14   1   2       73.14       71.91      2.34 o 
  15   1   2        2.67        2.91      1.98 o 
  16   1   2        9.35       14.12      2.21 o 
  17   1   2        8.32        8.97      2.62 o 
 -16   2   2       15.05       14.13      2.99 o 
 -15   2   2       93.00       89.25      2.83 o 
 -14   2   2       68.59       69.93      2.58 o 
 -13   2   2        0.17        3.20      1.58 o 
 -12   2   2       40.99       37.68      1.39 o 
 -11   2   2      285.30      293.65      2.41 o 
 -10   2   2       19.24       19.12      1.60 o 
  -9   2   2       11.73       12.35      1.15 o 
  -8   2   2       17.21       14.59      1.09 o 
  -7   2   2        8.52        7.47      0.84 o 
  -6   2   2        2.12        3.42      0.95 o 
  -5   2   2       19.77       17.53      0.87 o 
  -4   2   2       49.67       46.72      0.77 o 
  -3   2   2       30.83       26.30      0.89 o 
  -2   2   2      399.08      349.28      3.63 o 
  -1   2   2      276.20      263.04      1.62 o 
   0   2   2        3.63        3.00      0.77 o 
   1   2   2      140.25      148.15      2.52 o 
   2   2   2      677.40      639.17      4.27 o 
   3   2   2      500.65      507.22      3.62 o 
   4   2   2      518.03      548.20      6.62 o 
   5   2   2       20.04       22.79      2.96 o 
   6   2   2       14.34       12.21      0.70 o 
   7   2   2        0.72        2.76      0.62 o 
   8   2   2       13.21       13.39      1.93 o 
   9   2   2      515.52      517.58      6.92 o 
  10   2   2       26.63       36.06      5.24 o 
  11   2   2      120.32      115.21      4.55 o 
  12   2   2       40.59       35.33      2.27 o 
  13   2   2        0.56        2.06      2.14 o 
  14   2   2        2.06        5.49      2.63 o 
  15   2   2        2.66        5.29      2.44 o 
 -14   3   2       13.43       15.81      2.66 o 
 -13   3   2       22.66       27.79      3.33 o 
 -12   3   2        2.27        5.45      3.51 o 
 -11   3   2        3.04        2.63      2.34 o 
 -10   3   2      118.10      120.27      2.85 o 
  -9   3   2        2.69        3.83      1.44 o 
  -8   3   2       36.30       32.40      2.56 o 
  -7   3   2        1.30        1.78      1.42 o 
  -6   3   2        1.31        3.22      0.92 o 
  -5   3   2        0.18        2.91      1.02 o 
  -4   3   2       22.91       17.13      0.92 o 
  -3   3   2       37.42       33.53      0.88 o 
  -2   3   2      165.28      171.52      2.17 o 
  -1   3   2        1.97        2.16      0.66 o 
   0   3   2        0.16        1.21      0.84 o 
   1   3   2      283.66      275.06      2.74 o 
   2   3   2      147.67      147.97      1.30 o 
   3   3   2       80.46       78.46      1.28 o 
   4   3   2        1.20        1.34      1.28 o 
   5   3   2       42.33       35.35      2.34 o 
   6   3   2        0.18       -0.78      3.07 o 
   7   3   2      117.32      115.01      1.82 o 
   8   3   2       40.72       44.44      1.81 o 
   9   3   2      191.61      204.20      4.11 o 
  10   3   2        0.08       13.85      2.30 o 
  11   3   2       32.58       38.45      2.23 o 
  12   3   2        0.14        4.00      2.25 o 
  13   3   2        0.17        6.21      2.80 o 
  -9   4   2       24.21       37.63      2.70 o 
  -8   4   2      175.52      196.22      2.66 o 
  -7   4   2        4.90       21.25      2.34 o 
  -6   4   2       12.23       12.13      2.23 o 
  -5   4   2       19.81       21.33      2.47 o 
  -4   4   2       37.73       32.28      2.17 o 
  -3   4   2       39.46       33.44      2.05 o 
  -2   4   2        0.24        6.57      2.00 o 
  -1   4   2        8.37       -0.03      2.41 o 
   0   4   2       11.93       12.32      2.39 o 
   1   4   2       49.10       52.60      3.59 o 
   2   4   2        0.00        5.68      1.69 o 
   3   4   2        9.14       12.47      1.76 o 
   4   4   2        0.96        1.71      1.76 o 
   5   4   2       28.05       33.23      2.24 o 
   6   4   2        1.57        2.98      2.53 o 
   7   4   2        1.74        3.45      1.94 o 
   8   4   2        1.06        1.40      2.00 o 
 -18   1   3       18.71       23.55      3.27 o 
 -17   1   3       17.87       18.53      2.97 o 
 -16   1   3        9.06       11.57      2.41 o 
 -15   1   3        1.43        3.46      2.22 o 
 -14   1   3      320.94      283.75      2.53 o 
 -13   1   3       34.88       28.18      1.68 o 
 -12   1   3       56.46       55.53      1.51 o 
 -11   1   3      163.75      156.38      2.51 o 
 -10   1   3       19.37       22.30      1.07 o 
  -9   1   3      302.97      339.70      2.89 o 
  -8   1   3      100.61      107.79      1.08 o 
  -7   1   3        0.17        1.64      0.84 o 
  -6   1   3     1267.45     1309.27      6.56 o 
  -5   1   3     1815.46     1764.92     10.02 o 
  -4   1   3      725.23      704.57      4.21 o 
  -3   1   3      458.53      441.90      1.99 o 
  -2   1   3      290.94      261.31      2.82 o 
  -1   1   3    10579.71    10471.66     42.72 o 
   0   1   3     7641.03     7502.38     30.66 o 
   1   1   3     2359.71     2272.01     12.38 o 
   2   1   3     1031.91      979.15      6.55 o 
   3   1   3      255.50      228.98      1.97 o 
   4   1   3      121.43      122.33      1.57 o 
   5   1   3      471.59      501.09      3.06 o 
   6   1   3      331.13      355.88      4.44 o 
   7   1   3      258.26      277.70      4.51 o 
   8   1   3       73.25       68.92      1.20 o 
   9   1   3       12.95        9.17      0.75 o 
  10   1   3       24.13       26.04      1.05 o 
  11   1   3     1503.85     1469.23      3.22 o 
  12   1   3        1.97        6.09      1.61 o 
  13   1   3      212.15      208.62      2.95 o 
  14   1   3      117.30      107.23      2.28 o 
  15   1   3       21.00       15.96      2.09 o 
  16   1   3       54.31       59.35      2.89 o 
 -16   2   3       46.39       47.12      3.47 o 
 -15   2   3        8.29       16.14      3.42 o 
 -14   2   3       69.97       67.59      3.61 o 
 -13   2   3       16.23       18.81      1.53 o 
 -12   2   3        5.55        4.73      2.03 o 
 -11   2   3        4.41        4.55      1.53 o 
 -10   2   3        1.48        1.68      1.42 o 
  -9   2   3        4.37        4.71      1.16 o 
  -8   2   3      110.18      115.98      1.85 o 
  -7   2   3        8.31        7.57      1.12 o 
  -6   2   3      111.25      108.71      2.91 o 
  -5   2   3       39.58       37.68      0.82 o 
  -4   2   3       39.00       40.31      1.19 o 
  -3   2   3       61.58       59.24      0.79 o 
  -2   2   3        4.33        3.02      0.64 o 
  -1   2   3      391.04      364.63      3.52 o 
   0   2   3      449.40      446.97      8.03 o 
   1   2   3     7944.65     7668.92     75.23 o 
   2   2   3       11.08       20.44      3.89 o 
   3   2   3      828.21      823.27      4.69 o 
   4   2   3     2251.17     2330.91      7.29 o 
   5   2   3      590.33      609.40      3.39 o 
   6   2   3      795.09      818.25      7.42 o 
   7   2   3       32.51       34.24      1.54 o 
   8   2   3      269.10      284.41      3.05 o 
   9   2   3     1165.84     1173.62     11.23 o 
  10   2   3        9.34        9.25      3.11 o 
  11   2   3      326.42      329.15      4.50 o 
  12   2   3      240.99      230.01      2.94 o 
  13   2   3       13.39       13.03      2.17 o 
  14   2   3        0.95       -0.05      2.26 o 
  15   2   3       40.69       33.86      2.63 o 
 -14   3   3        6.74       28.82      4.87 o 
 -13   3   3       67.01       71.39      2.84 o 
 -12   3   3       47.96       47.61      3.67 o 
 -11   3   3       12.09       15.19      3.03 o 
 -10   3   3        4.77       10.34      2.87 o 
  -9   3   3        1.27        3.43      1.69 o 
  -8   3   3       66.52       56.61      1.85 o 
  -7   3   3       43.42       42.62      1.54 o 
  -6   3   3      162.52      157.30      2.96 o 
  -5   3   3       82.71       87.57      1.36 o 
  -4   3   3        5.89        8.87      0.99 o 
  -3   3   3        8.55       10.59      0.85 o 
  -2   3   3        0.72        1.17      0.57 o 
  -1   3   3        4.67        3.81      0.77 o 
   0   3   3       22.15       15.24      1.31 o 
   1   3   3       50.36       51.51      1.84 o 
   2   3   3      289.68      284.36      3.05 o 
   3   3   3       45.64       43.88      1.12 o 
   4   3   3        9.87       12.42      2.30 o 
   5   3   3        0.15        3.01      1.58 o 
   6   3   3        2.58        2.20      1.60 o 
   7   3   3        1.21        2.49      1.35 o 
   8   3   3      174.27      174.74      2.22 o 
   9   3   3       43.89       56.34      2.15 o 
  10   3   3       84.02       74.79      2.37 o 
  11   3   3       28.18       25.95      2.21 o 
  12   3   3        1.46        7.22      2.15 o 
  -9   4   3       37.10       40.53      2.67 o 
  -8   4   3       53.00       59.41      2.43 o 
  -7   4   3       39.11       43.60      2.36 o 
  -6   4   3        7.56       11.12      2.33 o 
  -5   4   3        7.30        9.96      2.09 o 
  -4   4   3        8.98       10.35      1.96 o 
  -3   4   3        0.53        0.98      2.29 o 
  -2   4   3        3.05        5.21      3.49 o 
  -1   4   3        0.35        3.06      3.59 o 
   0   4   3       15.16       13.30      1.90 o 
   1   4   3        0.58        3.15      1.68 o 
   2   4   3       36.33       36.35      1.87 o 
   3   4   3       17.34       25.48      2.04 o 
   4   4   3        0.00        4.09      2.44 o 
   5   4   3        0.82        6.73      2.08 o 
   6   4   3        0.76        0.20      2.51 o 
   7   4   3        2.87        2.99      2.24 o 
   8   4   3        3.21        4.88      2.08 o 
 -18   0   4       38.12       27.61      4.22 o 
 -17   0   4      144.44      136.95      4.80 o 
 -16   0   4      247.80      211.36      5.00 o 
 -15   0   4      134.20      124.75      4.22 o 
 -14   0   4      252.56      215.80      4.54 o 
 -13   0   4       74.66       55.59      2.40 o 
 -12   0   4      317.05      309.97      4.03 o 
 -11   0   4      399.19      402.35      2.38 o 
 -10   0   4        3.86        2.52      1.54 o 
  -9   0   4       52.58       41.64      3.32 o 
  -8   0   4     1742.58     1830.31     14.61 o 
  -7   0   4      656.56      680.50      2.66 o 
  -6   0   4     4398.87     4592.77     27.92 o 
  -5   0   4      142.48      129.75      1.77 o 
  -4   0   4     3165.06     3052.31     27.02 o 
  -3   0   4       78.18       79.42      1.43 o 
  -2   0   4     1251.18     1240.36     16.49 o 
  -1   0   4     4270.01     4241.57     28.48 o 
   0   0   4      157.09      149.52      0.86 o 
   1   0   4       96.77       83.84      1.54 o 
   2   0   4      218.30      214.75      2.12 o 
   3   0   4     2008.15     1941.42     19.27 o 
   4   0   4       11.23        9.36      1.08 o 
   5   0   4      657.05      732.60      3.92 o 
   6   0   4      793.85      781.05      6.82 o 
   7   0   4       52.03       56.91      1.24 o 
   8   0   4      602.68      618.52      3.20 o 
   9   0   4        2.88        2.97      1.18 o 
  10   0   4       58.08       53.93      3.59 o 
  11   0   4      492.95      472.51     13.20 o 
  12   0   4     1435.25     1452.98      7.12 o 
  13   0   4      441.68      433.78      5.07 o 
  14   0   4       61.38       64.64      2.25 o 
  15   0   4        1.30        0.99      2.95 o 
  16   0   4       47.57       58.84      3.42 o 
 -18   1   4       55.98       54.09      8.76 o 
 -17   1   4        8.84        6.02      2.53 o 
 -16   1   4       53.43       51.81      3.04 o 
 -15   1   4        3.65        6.45      2.21 o 
 -14   1   4      143.72      123.60      2.97 o 
 -13   1   4        8.30        5.80      1.61 o 
 -12   1   4       19.81       25.06      1.77 o 
 -11   1   4       47.27       49.75      1.46 o 
 -10   1   4       66.95       66.70      1.30 o 
  -9   1   4        0.27        1.87      0.85 o 
  -8   1   4      368.17      421.25      4.18 o 
  -7   1   4      212.11      237.49      2.60 o 
  -6   1   4     1656.04     1759.25     11.59 o 
  -5   1   4       29.69       36.02      0.72 o 
  -4   1   4       14.78       12.29      0.79 o 
  -3   1   4      560.96      512.54      2.45 o 
  -2   1   4     2533.92     2465.36     10.84 o 
  -1   1   4     2641.32     2601.78     16.18 o 
   0   1   4     3774.03     3650.67     18.99 o 
   1   1   4        0.37        0.98      0.65 o 
   2   1   4     2522.75     2409.35     26.17 o 
   3   1   4       21.73       25.57      0.67 o 
   4   1   4      461.58      490.00      1.99 o 
   5   1   4        9.56       13.20      1.14 o 
   6   1   4      532.10      558.62      4.61 o 
   7   1   4        0.00        1.08      1.00 o 
   8   1   4      123.74      117.16      1.29 o 
   9   1   4      606.77      569.59      2.28 o 
  10   1   4       37.89       42.80      2.57 o 
  11   1   4      878.73      879.63      7.40 o 
  12   1   4      177.44      178.66      3.70 o 
  13   1   4       28.08       30.76      2.37 o 
  14   1   4       57.93       57.20      2.15 o 
  15   1   4        5.38        1.67      2.07 o 
  16   1   4        0.01        1.59      2.44 o 
 -16   2   4        0.00        8.87      3.20 o 
 -15   2   4       52.23       61.91      2.74 o 
 -14   2   4       94.49      105.41      4.24 o 
 -13   2   4       43.87       49.94      2.57 o 
 -12   2   4       13.64       10.71      1.94 o 
 -11   2   4        8.66        6.35      1.59 o 
 -10   2   4        0.43        3.10      1.44 o 
  -9   2   4        5.12        6.42      1.19 o 
  -8   2   4        4.55        4.93      1.01 o 
  -7   2   4      220.67      242.27      2.20 o 
  -6   2   4      695.59      724.58      6.74 o 
  -5   2   4       16.86       17.40      0.81 o 
  -4   2   4      182.89      182.05      2.11 o 
  -3   2   4      441.47      458.58      4.33 o 
  -2   2   4      190.56      181.10      1.78 o 
  -1   2   4      151.30      135.41      2.59 o 
   0   2   4      233.18      203.93      6.52 o 
   1   2   4     3304.43     3170.95     31.14 o 
   2   2   4      182.86      204.35      7.83 o 
   3   2   4      179.67      177.27      3.28 o 
   4   2   4        7.74        9.37      3.17 o 
   5   2   4        1.21        4.18      1.08 o 
   6   2   4       83.75       81.41      1.53 o 
   7   2   4        0.04        2.05      1.30 o 
   8   2   4       78.51       90.47      2.81 o 
   9   2   4       36.61       32.17      1.92 o 
  10   2   4      249.49      254.15      2.78 o 
  11   2   4       10.42       17.15      1.74 o 
  12   2   4        5.75        8.44      2.72 o 
  13   2   4        2.39        2.89      2.17 o 
  14   2   4        0.94        2.30      2.36 o 
  15   2   4        0.01        1.67      2.94 o 
 -14   3   4       80.33       84.14      3.64 o 
 -13   3   4        1.00       16.64      3.64 o 
 -12   3   4      120.52      133.01      3.78 o 
 -11   3   4       57.38       53.51      3.11 o 
 -10   3   4       75.23       78.37      2.40 o 
  -9   3   4       12.88       18.87      1.67 o 
  -8   3   4       85.47       81.01      1.63 o 
  -7   3   4       11.05       12.54      1.23 o 
  -6   3   4       79.57       75.71      2.60 o 
  -5   3   4      177.74      178.92      3.49 o 
  -4   3   4       54.95       51.91      1.42 o 
  -3   3   4        3.54        1.41      0.95 o 
  -2   3   4       29.82       31.77      0.93 o 
  -1   3   4        4.02        1.52      1.06 o 
   0   3   4       16.35       10.58      1.02 o 
   1   3   4        7.92        6.66      1.21 o 
   2   3   4      163.49      167.23      1.89 o 
   3   3   4      232.31      227.96      3.08 o 
   4   3   4      117.08      111.31      3.05 o 
   5   3   4       22.18       27.02      4.02 o 
   6   3   4      131.75      121.23      2.10 o 
   7   3   4        7.47        6.87      1.42 o 
   8   3   4       21.69       19.17      1.73 o 
   9   3   4       55.39       55.60      1.94 o 
  10   3   4       55.96       56.88      3.54 o 
  11   3   4        1.36        6.26      1.90 o 
  12   3   4       16.09       19.42      2.05 o 
  -9   4   4        0.49        9.49      2.09 o 
  -8   4   4        3.56       10.96      2.02 o 
  -7   4   4       14.58       20.24      2.86 o 
  -6   4   4       43.19       45.15      3.05 o 
  -5   4   4        3.84        6.70      2.44 o 
  -4   4   4        5.09        7.46      2.32 o 
  -3   4   4        6.30        8.09      4.17 o 
  -2   4   4        2.41        0.50      2.35 o 
  -1   4   4        0.57        0.34      3.25 o 
   0   4   4        2.03        2.17      2.42 o 
   1   4   4        0.20        4.80      1.96 o 
   2   4   4        0.81        4.60      2.31 o 
   3   4   4       18.04       26.88      2.37 o 
   4   4   4       15.07       22.86      2.21 o 
   5   4   4       24.94       26.03      3.29 o 
   6   4   4        1.59        2.18      2.72 o 
   7   4   4        0.61        3.75      2.75 o 
 -18   1   5        2.89        4.94      3.09 o 
 -17   1   5       15.42       20.36      2.94 o 
 -16   1   5      538.24      468.95      4.77 o 
 -15   1   5        6.44        6.51      2.47 o 
 -14   1   5       44.86       34.60      3.38 o 
 -13   1   5      174.10      157.92      3.28 o 
 -12   1   5       20.27       15.71      1.31 o 
 -11   1   5       85.74       81.33      2.01 o 
 -10   1   5       14.24       12.21      0.94 o 
  -9   1   5       41.70       41.02      0.99 o 
  -8   1   5      415.10      462.12      2.69 o 
  -7   1   5       98.10      102.03      1.01 o 
  -6   1   5      209.68      214.24      1.08 o 
  -5   1   5      252.19      258.25      1.31 o 
  -4   1   5     1430.07     1434.76      6.84 o 
  -3   1   5      273.11      261.50      2.57 o 
  -2   1   5      702.38      701.07      4.79 o 
  -1   1   5      199.89      191.40      1.94 o 
   0   1   5       88.99       85.40      0.88 o 
   1   1   5      874.82      832.54      3.16 o 
   2   1   5     1096.29     1118.91     10.85 o 
   3   1   5      608.10      631.12      2.95 o 
   4   1   5     1078.15     1208.02      5.86 o 
   5   1   5      337.94      344.01      3.62 o 
   6   1   5      138.11      141.69      2.54 o 
   7   1   5       48.82       49.00      2.07 o 
   8   1   5      124.57      126.88      3.44 o 
   9   1   5      483.27      459.22      2.99 o 
  10   1   5      149.47      129.83      6.20 o 
  11   1   5      125.55      119.97      3.42 o 
  12   1   5     1220.82     1240.63      4.93 o 
  13   1   5       47.48       52.22      3.07 o 
  14   1   5       10.57        7.13      2.00 o 
  15   1   5       10.13        7.43      2.11 o 
  16   1   5       20.63       23.53      2.31 o 
 -16   2   5       14.96       17.74      3.08 o 
 -15   2   5       30.89       31.30      3.72 o 
 -14   2   5      158.36      149.05      4.58 o 
 -13   2   5      339.59      354.92      6.81 o 
 -12   2   5       33.62       35.26      1.85 o 
 -11   2   5        1.29        4.21      1.60 o 
 -10   2   5       63.39       68.52      2.70 o 
  -9   2   5        8.63       10.08      1.23 o 
  -8   2   5       41.59       43.83      1.68 o 
  -7   2   5      276.52      285.20      2.21 o 
  -6   2   5        6.63        4.99      1.22 o 
  -5   2   5        0.07        2.17      0.70 o 
  -4   2   5      729.23      759.84      4.20 o 
  -3   2   5       37.68       49.53      0.99 o 
  -2   2   5       17.02       10.86      0.77 o 
  -1   2   5       75.55       67.91      1.36 o 
   0   2   5      242.47      239.19      4.16 o 
   1   2   5     1322.91     1265.71      7.46 o 
   2   2   5     1880.56     1935.16     16.13 o 
   3   2   5      264.65      264.08      4.23 o 
   4   2   5        0.05        1.49      0.60 o 
   5   2   5       94.24       96.91      1.90 o 
   6   2   5      172.99      164.43      2.19 o 
   7   2   5        1.85        2.27      1.27 o 
   8   2   5       19.19       19.12      1.46 o 
   9   2   5       15.40       16.84      3.18 o 
  10   2   5       93.19       89.88      2.88 o 
  11   2   5        3.74        1.89      1.92 o 
  12   2   5        0.12        2.70      2.09 o 
  13   2   5       54.92       55.87      2.49 o 
  14   2   5       11.26       17.78      3.18 o 
 -14   3   5        0.02       16.84      3.16 o 
 -13   3   5      272.61      313.74      5.93 o 
 -12   3   5       10.48       25.24      2.83 o 
 -11   3   5       23.87       26.84      2.34 o 
 -10   3   5       56.45       59.97      2.96 o 
  -9   3   5      141.02      146.20      3.09 o 
  -8   3   5      134.39      134.90      4.06 o 
  -7   3   5        2.72        6.03      1.20 o 
  -6   3   5       35.11       34.83      1.28 o 
  -5   3   5       82.22       87.98      1.91 o 
  -4   3   5       33.27       30.94      1.37 o 
  -3   3   5       23.08       21.83      1.13 o 
  -2   3   5        0.05        1.39      0.96 o 
  -1   3   5        1.33        0.94      2.25 o 
   0   3   5        6.93        7.64      1.10 o 
   1   3   5      438.83      405.66      3.70 o 
   2   3   5      391.37      373.45      3.47 o 
   3   3   5      291.23      284.91      4.78 o 
   4   3   5      151.04      140.40      3.48 o 
   5   3   5       17.70       19.49      2.80 o 
   6   3   5        0.02        1.84      1.42 o 
   7   3   5       88.25       78.09      2.69 o 
   8   3   5        2.51        4.56      1.78 o 
   9   3   5        7.60        8.92      1.74 o 
  10   3   5       37.24       28.68      1.93 o 
  11   3   5        9.72       11.57      1.94 o 
  12   3   5        7.59       12.16      3.18 o 
  -9   4   5       15.09       20.07      2.35 o 
  -8   4   5        3.19        5.93      2.12 o 
  -7   4   5        6.75       10.09      3.82 o 
  -6   4   5        1.55        7.35      3.49 o 
  -5   4   5        2.36        6.89      2.35 o 
  -4   4   5        1.39        3.22      1.58 o 
  -3   4   5        3.09        4.88      1.95 o 
  -2   4   5        0.01        8.04      5.21 o 
  -1   4   5        3.67       17.94      7.89 o 
   0   4   5        1.38        4.62      1.71 o 
   1   4   5       23.26       20.95      1.81 o 
   2   4   5        5.57       15.48      2.74 o 
   3   4   5       49.03       51.84      3.76 o 
   4   4   5        0.00        2.97      2.35 o 
   5   4   5        5.74        5.40      2.78 o 
   6   4   5       11.83        5.02      2.49 o 
 -18   0   6        3.73        0.54      3.97 o 
 -17   0   6       35.71       38.46      4.03 o 
 -16   0   6       86.05       74.78      4.11 o 
 -15   0   6      342.57      340.15      5.73 o 
 -14   0   6      474.91      417.71      5.80 o 
 -12   0   6        3.19        2.89      1.94 o 
 -11   0   6        5.98        4.29      1.46 o 
 -10   0   6      329.48      351.00      3.93 o 
  -9   0   6      540.75      592.12      6.62 o 
  -8   0   6      321.13      350.37      4.37 o 
  -7   0   6     1508.73     1474.82      6.38 o 
  -6   0   6        9.45       19.09      2.12 o 
  -5   0   6     1235.29     1282.83     27.50 o 
  -4   0   6     1746.17     1765.97     15.83 o 
  -3   0   6      188.72      176.70      2.16 o 
  -2   0   6      553.40      529.98      4.98 o 
  -1   0   6     1946.43     1928.78     11.24 o 
   0   0   6      478.39      455.36      4.58 o 
   1   0   6     1726.08     1699.93     13.75 o 
   2   0   6      742.86      747.83      2.97 o 
   3   0   6      230.81      223.32      1.65 o 
   4   0   6       40.24       43.69      1.27 o 
   5   0   6     7365.89     7992.24     40.78 o 
   6   0   6     1229.78     1279.61      8.48 o 
   7   0   6      195.73      199.11      2.90 o 
   8   0   6      190.65      183.52      2.29 o 
   9   0   6       41.92       39.94      1.49 o 
  10   0   6     3737.13     3823.40     39.90 o 
  11   0   6     1025.47     1034.52     27.31 o 
  12   0   6     1232.62     1266.36     39.92 o 
  13   0   6      899.09      911.32     29.25 o 
  14   0   6        8.92       16.26      2.91 o 
  15   0   6        1.75        3.21      3.75 o 
  16   0   6        1.83        4.06      4.08 o 
 -18   1   6       27.77       30.49      5.56 o 
 -17   1   6       19.39       16.32      2.89 o 
 -16   1   6        3.41        7.17      2.72 o 
 -15   1   6       58.95       46.79      2.77 o 
 -14   1   6       20.55       18.31      2.39 o 
 -13   1   6      270.45      246.86      4.72 o 
 -12   1   6        2.11        3.54      1.34 o 
 -11   1   6      134.23      127.29      1.66 o 
 -10   1   6       48.99       48.10      1.78 o 
  -9   1   6       27.10       23.79      0.97 o 
  -8   1   6       10.18       14.33      1.34 o 
  -7   1   6       31.01       33.29      0.89 o 
  -6   1   6      654.33      668.22      3.07 o 
  -5   1   6      235.21      257.27      1.37 o 
  -4   1   6      177.65      171.32      3.72 o 
  -3   1   6      367.27      403.83      4.90 o 
  -2   1   6      163.40      148.63      3.19 o 
  -1   1   6      136.24      123.28      0.88 o 
   0   1   6      340.46      303.94      2.65 o 
   1   1   6      589.30      538.98      5.05 o 
   2   1   6      511.51      532.39      4.75 o 
   3   1   6     1409.82     1541.17      5.55 o 
   4   1   6     1230.71     1304.00      7.36 o 
   5   1   6       50.58       43.46      0.89 o 
   6   1   6       16.28        9.37      1.17 o 
   7   1   6       87.53       89.31      1.38 o 
   8   1   6       20.44       18.73      1.84 o 
   9   1   6        5.06        3.69      1.50 o 
  10   1   6      397.02      397.89      5.31 o 
  11   1   6        4.18        6.68      2.06 o 
  12   1   6      365.88      375.92      4.19 o 
  13   1   6       96.72       93.35      2.76 o 
  14   1   6        1.08        2.05      1.98 o 
  15   1   6        5.13        5.92      2.13 o 
 -16   2   6        4.96       10.00      2.95 o 
 -15   2   6        3.99       13.39      2.43 o 
 -14   2   6       22.83       27.52      2.78 o 
 -13   2   6       38.28       60.18      3.90 o 
 -12   2   6      107.61      130.92      3.97 o 
 -11   2   6        0.07        8.53      2.14 o 
 -10   2   6      132.18      136.30      2.06 o 
  -9   2   6        1.80        3.30      1.22 o 
  -8   2   6       47.49       54.00      1.30 o 
  -7   2   6      701.43      738.77      5.07 o 
  -6   2   6      533.63      576.92      4.56 o 
  -5   2   6     1147.02     1253.59     11.33 o 
  -4   2   6       34.79       34.56      1.92 o 
  -3   2   6      370.18      373.88      4.78 o 
  -2   2   6      755.87      769.61      7.70 o 
  -1   2   6      887.23      905.95     10.30 o 
   0   2   6        5.12        3.95      1.06 o 
   1   2   6      186.48      172.41      7.66 o 
   2   2   6        1.07        2.34      1.20 o 
   3   2   6        0.21        0.06      0.61 o 
   4   2   6       19.98       19.89      0.84 o 
   5   2   6       72.26       77.90      1.16 o 
   6   2   6        8.31        9.13      0.77 o 
   7   2   6       56.79       50.60      1.82 o 
   8   2   6        2.04        2.68      1.11 o 
   9   2   6        3.74        5.05      1.41 o 
  10   2   6        3.68        3.59      1.58 o 
  11   2   6        1.14        2.26      1.67 o 
  12   2   6       50.42       42.68      1.88 o 
  13   2   6       59.93       62.09      2.58 o 
  14   2   6       78.52       89.36      3.29 o 
 -14   3   6       46.47       53.40      4.61 o 
 -13   3   6       36.43       51.38      3.14 o 
 -12   3   6      183.39      186.03      3.45 o 
 -11   3   6       67.39       68.78      2.91 o 
 -10   3   6        4.47        6.81      1.46 o 
  -9   3   6      109.81      102.39      2.95 o 
  -8   3   6       64.20       67.22      2.30 o 
  -7   3   6       18.43       18.38      2.03 o 
  -6   3   6       19.43       23.48      1.49 o 
  -5   3   6        2.38        4.12      1.60 o 
  -4   3   6       40.35       36.17      1.35 o 
  -3   3   6       84.55       75.56      2.63 o 
  -2   3   6       41.15       36.15      1.61 o 
  -1   3   6       73.82       62.04      2.60 o 
   0   3   6      270.66      253.43      2.11 o 
   1   3   6      275.27      252.08      4.07 o 
   2   3   6      533.09      486.71      4.15 o 
   3   3   6        4.52       13.63      2.27 o 
   4   3   6      135.02      119.75      3.55 o 
   5   3   6        3.20        2.78      1.17 o 
   6   3   6       10.27        6.86      1.42 o 
   7   3   6       18.01       13.95      2.95 o 
   8   3   6       27.48       24.09      1.89 o 
   9   3   6        4.85        8.98      1.90 o 
  10   3   6       14.63       16.58      1.85 o 
  11   3   6        3.79        4.93      1.92 o 
  -8   4   6        0.05        2.44      2.00 o 
  -7   4   6        0.08        2.99      2.93 o 
  -6   4   6        4.13        4.41      2.24 o 
  -5   4   6        0.93        4.95      2.21 o 
  -4   4   6        0.78        4.03      1.63 o 
  -3   4   6        0.17        3.39      2.55 o 
  -2   4   6       10.24       13.91      4.51 o 
  -1   4   6        4.21       17.98      6.64 o 
   0   4   6       29.79       27.65      2.07 o 
   1   4   6       12.33       20.61      1.83 o 
   2   4   6       99.85      111.47      4.17 o 
   3   4   6       62.20       69.23      2.23 o 
   4   4   6       82.30       71.75      2.77 o 
   5   4   6        0.05       10.78      3.17 o 
   6   4   6       43.90       36.03      3.36 o 
 -18   1   7       11.77        6.68      2.98 o 
 -17   1   7       31.59       31.01      3.02 o 
 -16   1   7       33.19       27.63      3.05 o 
 -15   1   7       28.84       30.00      2.71 o 
 -14   1   7        7.92        8.20      2.35 o 
 -13   1   7      105.78      108.94      2.97 o 
 -12   1   7       87.65       86.26      2.90 o 
 -11   1   7       28.92       27.34      1.48 o 
 -10   1   7       87.41       91.90      2.03 o 
  -9   1   7       24.74       26.61      1.01 o 
  -8   1   7      251.40      285.66      2.34 o 
  -7   1   7       11.15       11.69      0.91 o 
  -6   1   7      167.73      154.66      1.26 o 
  -5   1   7      393.97      426.21      4.23 o 
  -4   1   7      338.68      370.19      4.45 o 
  -3   1   7      553.04      598.12      1.77 o 
  -2   1   7       22.52       26.35      0.83 o 
  -1   1   7       81.26       73.60      1.00 o 
   0   1   7      237.34      229.15      5.53 o 
   1   1   7       42.26       28.88      0.81 o 
   2   1   7        2.68        3.04      0.56 o 
   3   1   7     1204.59     1297.15      6.63 o 
   4   1   7        0.10        0.21      0.70 o 
   5   1   7       24.22       25.88      0.95 o 
   6   1   7      339.03      369.21      6.57 o 
   7   1   7      733.51      753.48      8.08 o 
   8   1   7        0.00        0.69      1.51 o 
   9   1   7       69.23       63.63      2.73 o 
  10   1   7      163.11      155.21      2.76 o 
  11   1   7       37.11       36.27      3.73 o 
  12   1   7      503.08      528.72      7.26 o 
  13   1   7       31.12       42.94      2.11 o 
  14   1   7       24.13       27.52      2.32 o 
  15   1   7       49.68       60.40      4.14 o 
 -16   2   7       39.74       33.67      2.56 o 
 -15   2   7      357.87      331.39      5.15 o 
 -14   2   7       20.09       25.95      2.36 o 
 -13   2   7      328.83      323.59      6.73 o 
 -12   2   7      557.18      577.87      4.35 o 
 -11   2   7      311.39      316.53      4.51 o 
 -10   2   7       82.13       93.76      1.69 o 
  -9   2   7       94.97       98.53      1.52 o 
  -8   2   7       22.63       21.81      1.34 o 
  -7   2   7        8.71        9.70      1.57 o 
  -6   2   7      171.71      194.54      1.52 o 
  -5   2   7      708.14      742.77      5.59 o 
  -4   2   7        1.50        2.91      0.76 o 
  -3   2   7      383.43      368.84      6.21 o 
  -2   2   7       95.71       92.84      0.92 o 
  -1   2   7      294.49      269.30      2.79 o 
   0   2   7      791.25      750.45      5.57 o 
   1   2   7       90.44       84.17      1.94 o 
   2   2   7       22.77       20.52      1.04 o 
   3   2   7        1.03        1.09      0.41 o 
   4   2   7        6.22        4.67      0.57 o 
   5   2   7       17.52       16.56      0.71 o 
   6   2   7       31.96       30.52      0.89 o 
   7   2   7      257.21      267.85      3.48 o 
   8   2   7        0.07        1.44      1.12 o 
   9   2   7      147.65      142.18      2.24 o 
  10   2   7       15.72       12.05      1.73 o 
  11   2   7        1.14        4.47      1.64 o 
  12   2   7       12.08       11.32      2.08 o 
  13   2   7      155.10      164.96      3.49 o 
 -13   3   7       93.81      104.60      3.37 o 
 -12   3   7      124.60      125.59      3.26 o 
 -11   3   7       24.01       26.07      2.66 o 
 -10   3   7        9.94       13.17      2.47 o 
  -9   3   7        3.82        7.98      2.25 o 
  -8   3   7        8.95        7.92      1.64 o 
  -7   3   7        0.00        2.33      1.16 o 
  -6   3   7      106.80      106.84      2.37 o 
  -5   3   7      204.54      182.53      5.30 o 
  -4   3   7        0.06        1.42      1.24 o 
  -3   3   7       65.11       58.76      2.01 o 
  -2   3   7        8.33        9.80      2.43 o 
  -1   3   7      107.88      101.34      1.94 o 
   0   3   7      323.71      286.65      6.88 o 
   1   3   7      182.02      179.34      4.11 o 
   2   3   7        6.97        3.44      0.82 o 
   3   3   7      434.68      420.36      7.58 o 
   4   3   7       69.50       60.12      4.84 o 
   5   3   7       25.19       26.86      2.57 o 
   6   3   7       16.78       13.44      1.39 o 
   7   3   7       14.65       11.32      1.46 o 
   8   3   7       24.78       20.49      1.66 o 
   9   3   7       10.71       12.04      1.76 o 
  10   3   7        4.10        5.59      1.83 o 
  11   3   7        0.00        5.41      2.63 o 
  -8   4   7        0.02        2.35      2.53 o 
  -7   4   7       12.18       10.11      2.35 o 
  -6   4   7        8.74       11.40      2.38 o 
  -5   4   7        0.74        2.68      1.66 o 
  -4   4   7        8.03        9.20      1.78 o 
  -3   4   7       11.89        7.69      2.34 o 
  -2   4   7       19.40       16.84      3.10 o 
  -1   4   7        4.89        3.28      1.78 o 
   0   4   7        0.09       -0.08      1.83 o 
   1   4   7       28.92       33.02      1.97 o 
   2   4   7       44.80       52.03      2.15 o 
   3   4   7       77.30      107.54      2.61 o 
   4   4   7       90.30       85.22      3.02 o 
   5   4   7      102.20       91.33      3.81 o 
 -18   0   8       51.98       47.00      4.46 o 
 -17   0   8        0.65        9.73      4.15 o 
 -16   0   8      814.90      778.44      8.08 o 
 -15   0   8        7.89       12.73      3.53 o 
 -14   0   8       21.12       20.79      3.40 o 
 -13   0   8       99.75       80.64      9.02 o 
 -12   0   8      133.39      133.07      3.03 o 
 -11   0   8       75.69       72.87      2.04 o 
 -10   0   8       39.13       39.39      1.39 o 
  -9   0   8      259.97      236.98      4.66 o 
  -8   0   8       41.49       38.54      1.83 o 
  -7   0   8      403.09      422.29      2.90 o 
  -6   0   8       58.80       50.15      4.09 o 
  -5   0   8     2923.91     3079.96     68.17 o 
  -4   0   8      142.24      122.07      1.50 o 
  -3   0   8      207.17      170.98      1.79 o 
  -2   0   8     5617.59     5945.95     35.43 o 
  -1   0   8      644.15      625.46      2.25 o 
   0   0   8     1515.54     1520.09     10.80 o 
   1   0   8      176.16      153.16      2.48 o 
   2   0   8      618.28      596.84      2.87 o 
   3   0   8     5778.37     6477.21     74.48 o 
   4   0   8       81.35       83.63      1.48 o 
   5   0   8      669.03      777.21      7.56 o 
   6   0   8      218.02      245.11      4.58 o 
   7   0   8      150.84      134.65      2.75 o 
   8   0   8        1.14        2.78      1.46 o 
   9   0   8       31.15       31.17     11.82 o 
  10   0   8       11.16       13.05      7.24 o 
  11   0   8      922.69      925.16      7.29 o 
  12   0   8        1.68        7.06      2.65 o 
  13   0   8       75.47       71.78      3.13 o 
  14   0   8       50.12       46.93      4.54 o 
  15   0   8       13.80       20.58      3.20 o 
 -18   1   8       24.94       19.02      3.13 o 
 -17   1   8        2.93        6.59      2.85 o 
 -16   1   8        0.11        1.24      2.65 o 
 -15   1   8      350.83      322.21      8.35 o 
 -14   1   8        0.55        5.00      2.03 o 
 -13   1   8      355.34      340.69      5.88 o 
 -12   1   8      809.99      798.29      7.74 o 
 -11   1   8       97.36       97.15      2.58 o 
 -10   1   8       23.41       29.33      1.75 o 
  -9   1   8      222.17      215.27      1.99 o 
  -8   1   8      415.30      410.30      2.37 o 
  -7   1   8      688.26      739.21      4.84 o 
  -6   1   8      211.41      197.51      3.42 o 
  -5   1   8      216.87      251.84      3.74 o 
  -4   1   8     3518.89     3837.25     30.60 o 
  -3   1   8       10.61        3.26      0.71 o 
  -2   1   8       21.73       24.13      0.53 o 
  -1   1   8       10.84        9.70      0.52 o 
   0   1   8      128.28      128.95      1.33 o 
   1   1   8      281.98      309.33      2.13 o 
   2   1   8       59.13       66.15      0.64 o 
   3   1   8       48.71       38.85      1.04 o 
   4   1   8      186.70      198.81      2.49 o 
   5   1   8      359.96      386.62      5.96 o 
   6   1   8      174.15      177.80      4.61 o 
   7   1   8        5.43        4.13      1.03 o 
   8   1   8       76.70       75.10      1.87 o 
   9   1   8        0.34        4.57      1.76 o 
  10   1   8      203.53      211.34      2.79 o 
  11   1   8      192.92      203.65      5.52 o 
  12   1   8      282.30      291.56      3.28 o 
  13   1   8      204.47      215.29      2.64 o 
  14   1   8       86.33       94.84      2.42 o 
 -16   2   8       10.65       12.05      2.49 o 
 -15   2   8        2.99       10.09      2.86 o 
 -14   2   8      101.43      105.08      4.59 o 
 -13   2   8       80.12       83.27      4.67 o 
 -12   2   8      121.63      134.06      2.99 o 
 -11   2   8      148.56      151.69      2.41 o 
 -10   2   8      464.62      483.25      4.56 o 
  -9   2   8      248.64      251.66      3.20 o 
  -8   2   8       31.42       33.99      1.86 o 
  -7   2   8       36.88       37.55      1.58 o 
  -6   2   8        1.13        1.77      1.05 o 
  -5   2   8       65.79       77.06      1.21 o 
  -4   2   8       12.06       17.94      0.80 o 
  -3   2   8        5.63        6.87      0.52 o 
  -2   2   8       19.51       18.78      0.79 o 
  -1   2   8       53.37       50.69      0.90 o 
   0   2   8       86.64       76.76      1.06 o 
   1   2   8        1.12        0.07      1.08 o 
   2   2   8       46.19       41.27      0.89 o 
   3   2   8        1.93        1.72      0.42 o 
   4   2   8       31.85       28.09      0.68 o 
   5   2   8       56.71       55.30      1.62 o 
   6   2   8       40.06       42.24      1.23 o 
   7   2   8        4.34        6.74      1.02 o 
   8   2   8        0.77        1.89      1.36 o 
   9   2   8       67.22       55.71      3.20 o 
  10   2   8       56.97       58.75      2.57 o 
  11   2   8      105.82      106.53      2.03 o 
  12   2   8       41.41       53.23      2.55 o 
  13   2   8       46.54       48.44      4.08 o 
 -13   3   8      107.83      114.90      7.84 o 
 -12   3   8      107.03      115.92      3.21 o 
 -11   3   8       97.72      105.37      5.54 o 
 -10   3   8       32.97       29.85      2.55 o 
  -9   3   8       29.97       34.43      2.38 o 
  -8   3   8        0.59        2.59      1.25 o 
  -7   3   8       19.67       16.65      1.42 o 
  -6   3   8       17.90       19.23      1.11 o 
  -5   3   8       35.65       33.59      1.06 o 
  -4   3   8        0.11        0.20      1.03 o 
  -3   3   8       72.85       73.71      1.57 o 
  -2   3   8        4.38        2.70      1.41 o 
  -1   3   8        0.03        5.29      1.86 o 
   0   3   8      249.53      201.30      9.06 o 
   1   3   8       30.76       21.57      1.80 o 
   2   3   8        6.64        7.80      1.05 o 
   3   3   8       12.22        8.11      3.56 o 
   4   3   8      120.04       94.47     11.72 o 
   5   3   8       29.19       25.61      1.52 o 
   6   3   8        0.19        1.50      1.38 o 
   7   3   8        0.97        4.09      1.43 o 
   8   3   8        7.74        5.84      2.30 o 
   9   3   8       28.96       22.99      2.56 o 
  10   3   8        5.65       10.09      2.62 o 
  -8   4   8        1.21        3.49      2.56 o 
  -7   4   8        2.11        1.52      2.31 o 
  -6   4   8        0.90        0.85      2.36 o 
  -5   4   8        0.04        1.66      2.35 o 
  -4   4   8       23.08       21.86      3.07 o 
  -3   4   8       40.47       39.70      2.22 o 
  -2   4   8        7.52        9.15      2.93 o 
  -1   4   8       63.18       54.78      3.48 o 
   0   4   8        4.15        6.03      3.15 o 
   1   4   8       21.09       19.88      2.66 o 
   2   4   8      386.79      386.00     14.79 o 
   3   4   8        6.72       29.73      3.51 o 
   4   4   8       12.59       18.68      3.67 o 
 -17   1   9       26.80       24.39      2.96 o 
 -16   1   9        1.65        5.28      2.67 o 
 -15   1   9       38.61       32.63      2.33 o 
 -14   1   9      338.33      321.68      5.56 o 
 -13   1   9       10.39       10.22      1.73 o 
 -12   1   9      397.41      400.32      4.10 o 
 -11   1   9      498.74      491.73      2.96 o 
 -10   1   9       43.86       46.92      1.70 o 
  -9   1   9      183.57      193.23      1.65 o 
  -8   1   9      730.64      715.12      4.89 o 
  -7   1   9      631.63      622.32      4.73 o 
  -6   1   9      240.90      273.07      3.82 o 
  -5   1   9      216.36      238.37      2.80 o 
  -4   1   9      761.76      850.12      2.87 o 
  -3   1   9      498.74      548.09      4.38 o 
  -2   1   9       60.31       63.52      1.17 o 
  -1   1   9        3.51        5.11      0.47 o 
   0   1   9       79.98       82.01      1.93 o 
   1   1   9      211.83      208.92      1.73 o 
   2   1   9       77.14       73.44      0.87 o 
   3   1   9        0.01        0.68      0.53 o 
   4   1   9      822.60      833.84      6.86 o 
   5   1   9      830.15      900.60     11.68 o 
   6   1   9        0.67        1.86      1.37 o 
   7   1   9       10.43        8.27      1.07 o 
   8   1   9      109.38      116.71      4.33 o 
   9   1   9       10.39       12.78      2.74 o 
  10   1   9      260.46      259.17      6.82 o 
  11   1   9       40.75       52.62      4.01 o 
  12   1   9       20.87       29.60      3.56 o 
  13   1   9       90.67       99.30      2.73 o 
  14   1   9       25.50       24.81      2.21 o 
 -16   2   9        1.28        2.35      2.47 o 
 -15   2   9        0.44        5.66      2.97 o 
 -14   2   9      190.27      196.75      6.97 o 
 -13   2   9        0.18        5.63      2.57 o 
 -12   2   9      123.12      118.13      2.45 o 
 -11   2   9       41.96       39.81      1.92 o 
 -10   2   9       82.90       88.98      2.97 o 
  -9   2   9       54.15       48.14      2.03 o 
  -8   2   9        5.36        4.14      0.76 o 
  -7   2   9        3.92        4.82      1.21 o 
  -6   2   9       89.18       83.17      1.33 o 
  -5   2   9      231.73      240.38      2.67 o 
  -4   2   9      164.70      167.74      2.10 o 
  -3   2   9       10.27       10.72      0.80 o 
  -2   2   9       48.23       45.21      0.85 o 
  -1   2   9       14.09       11.92      0.80 o 
   0   2   9       64.99       65.25      1.41 o 
   1   2   9       64.77       59.17      2.42 o 
   2   2   9        2.28        2.04      0.83 o 
   3   2   9        0.74        0.69      0.35 o 
   4   2   9       11.06       11.42      0.66 o 
   5   2   9       12.68       11.95      1.63 o 
   6   2   9       71.90       72.12      2.56 o 
   7   2   9       36.22       30.11      1.97 o 
   8   2   9        0.01        1.75      1.34 o 
   9   2   9       25.12       32.39      3.37 o 
  10   2   9        2.93        9.45      2.52 o 
  11   2   9      119.99      163.58      4.15 o 
  12   2   9      233.60      284.80      3.83 o 
 -13   3   9        4.62       15.04      2.89 o 
 -12   3   9        5.30       14.46      5.21 o 
 -11   3   9       34.65       39.51      2.69 o 
 -10   3   9        1.28        3.98      2.36 o 
  -9   3   9       29.36       25.28      1.80 o 
  -8   3   9        2.33        3.20      2.21 o 
  -7   3   9       31.97       26.70      1.53 o 
  -6   3   9        4.25        4.14      1.12 o 
  -5   3   9        3.90        2.52      1.44 o 
  -4   3   9        1.55        3.63      2.19 o 
  -3   3   9       15.84       14.64      1.30 o 
  -2   3   9      130.86      124.36      1.88 o 
  -1   3   9        0.01        2.72      1.16 o 
   0   3   9       36.37       31.27      3.22 o 
   1   3   9        1.28        3.59      1.29 o 
   2   3   9       23.07       23.19      1.40 o 
   3   3   9        0.41        2.11      1.58 o 
   4   3   9       71.99       77.98      2.94 o 
   5   3   9       11.89        7.07      1.15 o 
   6   3   9       51.43       50.37      2.93 o 
   7   3   9       10.90        7.82      1.89 o 
   8   3   9        0.23        3.65      2.20 o 
   9   3   9        0.78        2.68      3.01 o 
  -7   4   9        5.45        2.77      2.70 o 
  -6   4   9        2.12        4.00      3.05 o 
  -5   4   9       27.00        9.43      3.68 o 
  -4   4   9      172.67      176.68      2.77 o 
  -3   4   9       39.19       43.08      2.34 o 
  -2   4   9       85.94       75.15      2.50 o 
  -1   4   9       19.78       18.28      2.66 o 
   0   4   9       15.15        4.18      3.09 o 
   1   4   9       37.12       24.62      2.71 o 
   2   4   9        1.26       10.03      2.91 o 
   3   4   9       67.72       64.24      3.55 o 
 -18   0  10        2.08        4.94      4.40 o 
 -17   0  10       25.73       27.77      4.26 o 
 -16   0  10       38.54       29.87      3.86 o 
 -15   0  10       31.32       22.74      3.20 o 
 -14   0  10      452.20      449.57      8.33 o 
 -13   0  10       16.50       22.57      2.77 o 
 -12   0  10     2325.30     2320.07     17.03 o 
 -11   0  10     2884.40     2883.19     11.84 o 
 -10   0  10       66.26       63.84      2.13 o 
  -9   0  10      792.09      772.17      5.93 o 
  -8   0  10        1.31        3.06      1.59 o 
  -7   0  10       39.41       50.39      1.88 o 
  -6   0  10      890.53      968.01      3.03 o 
  -5   0  10       46.25       44.61      1.47 o 
  -4   0  10     7743.38     8605.76     47.41 o 
  -3   0  10      493.51      546.75      5.88 o 
  -2   0  10        4.30       15.75      0.85 o 
  -1   0  10       13.31        8.87      0.63 o 
   0   0  10      125.44      130.37      1.05 o 
   1   0  10     1115.77     1074.56      6.83 o 
   2   0  10      281.28      309.58      2.30 o 
   3   0  10       79.65       83.32      2.00 o 
   4   0  10        3.72        2.34      1.23 o 
   5   0  10     1017.43     1073.70     12.05 o 
   6   0  10       79.50       85.27      1.72 o 
   7   0  10       85.74       88.67      2.12 o 
   8   0  10      447.13      441.17      3.75 o 
   9   0  10        1.16       -0.71      2.79 o 
  10   0  10       33.97       19.91      6.99 o 
  11   0  10       92.61       82.69      7.15 o 
  12   0  10        1.93        1.93      2.76 o 
  13   0  10        0.01        2.00      2.91 o 
  14   0  10       20.47       21.41      3.21 o 
 -17   1  10       12.45       19.49      3.00 o 
 -16   1  10       48.18       50.02      3.00 o 
 -15   1  10       95.67       89.43      2.61 o 
 -14   1  10       78.06       68.67      2.13 o 
 -13   1  10      208.56      209.10      2.63 o 
 -12   1  10       16.38       10.72      2.17 o 
 -11   1  10     1031.95     1042.89      8.76 o 
 -10   1  10        8.24        9.39      1.40 o 
  -9   1  10       60.80       61.86      2.23 o 
  -8   1  10       17.62       19.26      0.95 o 
  -7   1  10       45.29       47.18      1.03 o 
  -6   1  10        2.07        1.59      1.15 o 
  -5   1  10       90.04       82.11      1.38 o 
  -4   1  10        3.52        2.58      1.21 o 
  -3   1  10        2.39        3.87      0.83 o 
  -2   1  10      226.26      252.63      3.43 o 
  -1   1  10      248.04      239.73      3.69 o 
   0   1  10        1.26        0.56      0.58 o 
   1   1  10       77.53       61.76      2.48 o 
   2   1  10       65.89       50.40      1.92 o 
   3   1  10       57.98       70.72      0.96 o 
   4   1  10      934.56      930.39      2.88 o 
   5   1  10      258.97      253.22      2.91 o 
   6   1  10        0.82        0.75      0.64 o 
   7   1  10      229.43      219.87      3.21 o 
   8   1  10      155.95      135.06      4.67 o 
   9   1  10      202.23      183.56      3.69 o 
  10   1  10        9.36        9.96      2.89 o 
  11   1  10        0.04        3.11      1.98 o 
  12   1  10       39.53       40.80      2.46 o 
  13   1  10       13.95       22.68      2.10 o 
 -16   2  10        0.02        2.77      2.51 o 
 -15   2  10        6.27        7.96      2.91 o 
 -14   2  10        0.68        5.52      2.72 o 
 -13   2  10      136.72      128.95      2.92 o 
 -12   2  10      114.38      112.51      2.91 o 
 -11   2  10       46.76       43.22      3.87 o 
 -10   2  10       13.42       11.52      1.53 o 
  -9   2  10       47.34       38.07      3.27 o 
  -8   2  10      175.86      175.76      3.28 o 
  -7   2  10       10.51       11.40      1.34 o 
  -6   2  10        9.85        8.65      1.07 o 
  -5   2  10       41.02       42.62      1.07 o 
  -4   2  10       17.15       14.40      0.59 o 
  -3   2  10        4.20        3.30      0.82 o 
  -2   2  10       23.72       25.40      0.97 o 
  -1   2  10       28.49       25.06      2.03 o 
   0   2  10        6.89        2.94      1.33 o 
   1   2  10       64.76       59.54      2.58 o 
   2   2  10      202.02      209.59      2.29 o 
   3   2  10      122.28      124.95      1.44 o 
   4   2  10      126.39      117.76      1.25 o 
   5   2  10       27.53       22.79      1.90 o 
   6   2  10      302.67      284.51      4.02 o 
   7   2  10       15.33       11.69      1.63 o 
   8   2  10       94.34       94.58      2.46 o 
   9   2  10       12.14       17.61      1.53 o 
  10   2  10        4.42       13.40      2.28 o 
  11   2  10      203.02      198.57      5.37 o 
  12   2  10       25.58       44.71      2.84 o 
 -13   3  10       11.61       11.66      2.84 o 
 -12   3  10        8.45       13.36      2.79 o 
 -11   3  10        0.19        4.16      2.45 o 
 -10   3  10        4.94        4.93      2.36 o 
  -9   3  10        1.41        4.44      1.62 o 
  -8   3  10        0.03        1.76      2.16 o 
  -7   3  10       37.73       36.47      1.74 o 
  -6   3  10       12.51        8.88      1.11 o 
  -5   3  10        0.85        3.72      1.78 o 
  -4   3  10       60.32       61.03      3.72 o 
  -3   3  10       31.72       27.51      1.51 o 
  -2   3  10        3.82        4.48      1.33 o 
  -1   3  10      331.42      318.18      2.16 o 
   0   3  10       86.94       76.12      3.99 o 
   1   3  10      129.92      111.51      6.91 o 
   2   3  10      166.81      184.51      3.84 o 
   3   3  10       23.94       22.88      3.03 o 
   4   3  10       50.33       38.39      2.55 o 
   5   3  10        6.48        5.91      2.09 o 
   6   3  10       42.93       37.99      2.05 o 
   7   3  10        1.01        3.80      1.93 o 
   8   3  10       19.21       17.59      2.11 o 
   9   3  10        2.31        5.42      2.17 o 
  -6   4  10        0.46        7.21      3.11 o 
  -5   4  10      103.58       95.55      6.32 o 
  -4   4  10       20.57       26.85      2.48 o 
  -3   4  10       83.59       82.41      2.53 o 
  -2   4  10       57.16       55.98      2.44 o 
  -1   4  10      152.65      143.44      2.77 o 
   0   4  10       89.42       58.60      4.83 o 
   1   4  10       12.41       13.18      6.38 o 
   2   4  10        2.35        3.80      2.63 o 
 -17   1  11       48.42       44.49      4.17 o 
 -16   1  11        0.99        5.97      2.39 o 
 -15   1  11       41.10       38.61      2.65 o 
 -14   1  11       25.65       17.61      1.88 o 
 -13   1  11       53.94       44.51      2.43 o 
 -12   1  11      152.50      156.04      2.89 o 
 -11   1  11     1650.78     1651.34     10.09 o 
 -10   1  11      342.81      350.68      4.70 o 
  -9   1  11       32.33       34.82      1.19 o 
  -8   1  11       50.37       55.81      1.20 o 
  -7   1  11       55.30       46.91      0.95 o 
  -6   1  11      156.73      164.65      1.96 o 
  -5   1  11      715.76      777.26      4.48 o 
  -4   1  11      382.51      384.06      4.48 o 
  -3   1  11     1270.86     1308.51     15.46 o 
  -2   1  11      418.00      412.05      8.04 o 
  -1   1  11       24.69       29.01      1.24 o 
   0   1  11       32.43       25.91      0.98 o 
   1   1  11        1.97        2.83      0.79 o 
   2   1  11      123.06      123.34      2.67 o 
   3   1  11      152.42      158.71      2.13 o 
   4   1  11        2.56        5.23      1.00 o 
   5   1  11      183.16      192.12      2.45 o 
   6   1  11       18.99       12.70      0.91 o 
   7   1  11        0.44        0.66      0.68 o 
   8   1  11        2.63        2.52      1.39 o 
   9   1  11       97.17       84.48      3.77 o 
  10   1  11      142.82      140.25      3.80 o 
  11   1  11        6.87        3.81      2.00 o 
  12   1  11       12.68        7.35      3.14 o 
  13   1  11       29.52       33.39      2.19 o 
 -15   2  11      141.79      139.43      3.57 o 
 -14   2  11       24.00       23.67      2.43 o 
 -13   2  11        2.46        3.62      2.07 o 
 -12   2  11      195.00      187.38      2.56 o 
 -11   2  11       42.65       37.30      2.81 o 
 -10   2  11       28.62       24.03      1.53 o 
  -9   2  11       50.14       54.27      2.46 o 
  -8   2  11        1.54        3.74      2.27 o 
  -7   2  11       54.75       58.65      1.51 o 
  -6   2  11       67.49       68.95      1.65 o 
  -5   2  11        1.29        1.55      0.81 o 
  -4   2  11       68.25       61.34      1.58 o 
  -3   2  11       31.13       28.76      1.11 o 
  -2   2  11       71.42       68.15      2.07 o 
  -1   2  11      389.57      335.43     21.37 o 
   0   2  11       11.59        4.54      1.73 o 
   1   2  11      100.47      105.42      1.83 o 
   2   2  11       38.37       38.84      1.84 o 
   3   2  11      465.20      510.39      4.36 o 
   4   2  11       40.18       35.45      1.21 o 
   5   2  11        0.64        0.61      0.91 o 
   6   2  11       88.95       95.56      1.22 o 
   7   2  11       65.47       49.88      1.30 o 
   8   2  11        0.00        2.82      1.45 o 
   9   2  11        0.55        4.95      1.40 o 
  10   2  11        0.48        5.48      2.29 o 
  11   2  11       61.23       71.68      2.88 o 
 -12   3  11       34.41       31.06      2.80 o 
 -11   3  11        4.90        6.84      2.49 o 
 -10   3  11       15.56       10.51      2.17 o 
  -9   3  11        3.58        5.25      2.37 o 
  -8   3  11       12.54       15.13      2.36 o 
  -7   3  11       13.92       13.73      1.78 o 
  -6   3  11       24.52       15.17      2.35 o 
  -5   3  11        1.83        5.71      1.73 o 
  -4   3  11       35.75       40.73      3.38 o 
  -3   3  11      545.95      611.94     19.21 o 
  -2   3  11        0.64       12.18      2.15 o 
  -1   3  11       40.80       46.89      2.69 o 
   0   3  11      216.80      224.44      6.13 o 
   1   3  11       77.83       83.46      3.52 o 
   2   3  11      155.25      155.92      3.32 o 
   3   3  11        7.23        5.86      2.45 o 
   4   3  11        0.11        0.77      2.74 o 
   5   3  11       26.68       22.48      2.79 o 
   6   3  11       19.18       18.81      2.02 o 
   7   3  11       19.41       19.23      2.13 o 
   8   3  11        0.00        4.70      2.14 o 
  -4   4  11       14.35        9.48      2.25 o 
  -3   4  11       16.87       13.62      2.24 o 
  -2   4  11       26.85       28.22      2.38 o 
  -1   4  11        0.61        8.65      9.38 o 
   0   4  11       19.86       17.34      4.35 o 
 -17   0  12        6.80        7.87      4.15 o 
 -16   0  12       96.47      103.87      5.60 o 
 -15   0  12        5.41        8.01      3.00 o 
 -14   0  12        6.92        3.09      2.81 o 
 -13   0  12      524.21      524.07      7.65 o 
 -12   0  12      156.80      141.45      2.77 o 
 -11   0  12     1258.18     1238.21     15.26 o 
 -10   0  12     2219.02     2206.38      6.16 o 
  -9   0  12     1172.55     1206.05      5.13 o 
  -8   0  12      569.18      543.04      4.18 o 
  -7   0  12        2.95        2.56      1.31 o 
  -6   0  12       60.72       59.02      1.80 o 
  -5   0  12        5.48        9.21      1.55 o 
  -4   0  12     2007.85     2166.30     14.26 o 
  -3   0  12        0.34        1.21      1.07 o 
  -2   0  12       18.34       12.07      2.94 o 
  -1   0  12        2.98        3.68      0.96 o 
   0   0  12        0.52        1.59      0.68 o 
   1   0  12      110.57      102.21      2.20 o 
   2   0  12       13.91       16.62      0.82 o 
   3   0  12      129.16      136.04      2.01 o 
   4   0  12       63.28       59.12      1.58 o 
   5   0  12       75.31       86.41      1.93 o 
   6   0  12       59.53       54.41      1.78 o 
   7   0  12       14.86        8.96      2.13 o 
   8   0  12        8.40       10.39      2.24 o 
   9   0  12        0.51        1.40      2.33 o 
  10   0  12       71.72       49.21      5.64 o 
  11   0  12        7.41        1.87      2.81 o 
  12   0  12       40.88       40.93      3.17 o 
  13   0  12       17.90       18.04      3.28 o 
 -17   1  12        9.72       10.04      2.97 o 
 -16   1  12       80.98       76.87      3.22 o 
 -15   1  12        0.30        0.76      2.18 o 
 -14   1  12        4.86       -0.66      3.38 o 
 -13   1  12        8.48        5.46      1.74 o 
 -12   1  12       41.70       42.22      1.77 o 
 -11   1  12      148.19      153.18      2.03 o 
 -10   1  12      999.93     1001.11     10.62 o 
  -9   1  12      115.75      113.05      3.76 o 
  -8   1  12       40.95       41.73      1.29 o 
  -7   1  12       36.33       36.89      1.14 o 
  -6   1  12      152.30      135.42      1.79 o 
  -5   1  12      226.79      263.11      2.95 o 
  -4   1  12       25.00       24.51      1.72 o 
  -3   1  12      769.63      820.95      8.80 o 
  -2   1  12      173.10      162.00      3.55 o 
  -1   1  12        0.27        0.60      0.85 o 
   0   1  12       51.07       50.24      1.33 o 
   1   1  12      267.07      264.02      2.48 o 
   2   1  12        2.50        1.09      0.94 o 
   3   1  12       14.69       11.97      0.60 o 
   4   1  12        0.93        2.75      0.66 o 
   5   1  12        0.04        2.26      0.90 o 
   6   1  12       31.76       23.90      0.90 o 
   7   1  12       56.68       40.40      1.34 o 
   8   1  12        5.29        2.51      1.25 o 
   9   1  12        0.40        2.88      1.89 o 
  10   1  12        3.73        2.03      2.01 o 
  11   1  12        4.88        5.75      2.10 o 
  12   1  12       14.18       10.40      2.34 o 
 -15   2  12       16.95       21.06      2.64 o 
 -14   2  12        7.77       11.32      2.70 o 
 -13   2  12        9.83       12.63      2.15 o 
 -12   2  12       93.44       93.17      2.49 o 
 -11   2  12       12.62       11.27      2.95 o 
 -10   2  12        0.39        2.06      0.96 o 
  -9   2  12      197.66      198.11      3.03 o 
  -8   2  12        0.22        4.09      2.34 o 
  -7   2  12       56.90       59.78      1.91 o 
  -6   2  12       22.59       24.48      1.54 o 
  -5   2  12        0.63        1.45      1.00 o 
  -4   2  12        3.90        3.99      2.04 o 
  -3   2  12       89.13       83.65      3.88 o 
  -2   2  12       68.09       54.49     11.39 o 
  -1   2  12        0.14        2.77      1.15 o 
   0   2  12      509.13      505.69      4.02 o 
   1   2  12       10.14        8.10      2.09 o 
   2   2  12        7.26        7.41      1.87 o 
   3   2  12      263.99      273.39      4.83 o 
   4   2  12      638.77      614.03      4.83 o 
   5   2  12       62.96       48.86      1.13 o 
   6   2  12       24.94       25.29      1.55 o 
   7   2  12      182.18      158.64      3.25 o 
   8   2  12        6.82        7.07      1.38 o 
   9   2  12       21.67       20.77      2.71 o 
  10   2  12        0.55       11.37      4.19 o 
 -12   3  12        5.59       10.09      5.30 o 
 -11   3  12       17.62       16.64      7.42 o 
 -10   3  12       18.49       18.90      3.93 o 
  -9   3  12       35.04       35.35      2.67 o 
  -8   3  12       24.33       23.48      1.81 o 
  -7   3  12       10.83        7.34      1.71 o 
  -6   3  12        0.41        0.38      1.99 o 
  -5   3  12       76.09       68.02      2.30 o 
  -4   3  12       12.35       11.19      2.07 o 
  -3   3  12      305.88      348.09     13.35 o 
  -2   3  12       85.93       83.70      4.98 o 
  -1   3  12       60.54       48.31      4.01 o 
   0   3  12       19.60       15.11      1.69 o 
   1   3  12        8.37        5.31      2.20 o 
   2   3  12       43.65       43.68      2.56 o 
   3   3  12        5.60        3.04      2.51 o 
   4   3  12        4.11        2.01      2.16 o 
   5   3  12        0.29        3.42      2.28 o 
   6   3  12       68.66       57.08      2.59 o 
   7   3  12        4.77       10.23      2.10 o 
 -16   1  13       43.75       52.15      2.47 o 
 -15   1  13       15.96       11.89      2.02 o 
 -14   1  13       35.31       34.21      2.33 o 
 -13   1  13      317.41      301.02      5.25 o 
 -12   1  13       22.03       21.72      1.71 o 
 -11   1  13      376.00      381.19      3.71 o 
 -10   1  13      361.11      376.13      3.37 o 
  -9   1  13        2.23        6.51      2.14 o 
  -8   1  13      272.27      259.04      4.02 o 
  -7   1  13       14.86       11.79      1.15 o 
  -6   1  13        4.51        3.69      1.02 o 
  -5   1  13      119.61      122.95      1.98 o 
  -4   1  13      101.07      111.86      2.80 o 
  -3   1  13       57.34       59.83      1.19 o 
  -2   1  13        0.02        0.78      1.25 o 
  -1   1  13      117.80      111.19      3.74 o 
   0   1  13      225.63      231.25      6.15 o 
   1   1  13      174.30      188.15      6.26 o 
   2   1  13      148.96      147.92      5.53 o 
   3   1  13       61.02       43.95      4.09 o 
   4   1  13       17.75       21.89      1.00 o 
   5   1  13      185.08      162.96      1.09 o 
   6   1  13       17.42       12.92      1.40 o 
   7   1  13      185.99      157.19      2.05 o 
   8   1  13        3.89        7.41      1.61 o 
   9   1  13        3.29        3.51      1.98 o 
  10   1  13       20.33       19.33      2.06 o 
  11   1  13        0.40        1.95      2.55 o 
 -15   2  13       57.21       60.54      2.67 o 
 -14   2  13        1.73        4.46      2.24 o 
 -13   2  13        2.73        5.15      2.11 o 
 -12   2  13       53.25       55.98      2.52 o 
 -11   2  13      316.53      318.33      2.86 o 
 -10   2  13      223.95      237.29      2.72 o 
  -9   2  13       46.03       57.48      3.67 o 
  -8   2  13      133.73      145.63      4.73 o 
  -7   2  13       57.69       64.06      1.79 o 
  -6   2  13        0.49        1.79      1.19 o 
  -5   2  13       25.01       24.73      0.81 o 
  -4   2  13        2.43       17.52      3.86 o 
  -3   2  13     1176.99     1203.51     10.40 o 
  -2   2  13      653.25      693.26      7.09 o 
  -1   2  13      110.94      100.90      2.82 o 
   0   2  13     1089.57     1095.97      5.70 o 
   1   2  13        4.55        4.21      2.26 o 
   2   2  13       77.85       69.58      2.57 o 
   3   2  13        0.43        2.80      1.92 o 
   4   2  13       74.62       69.62      1.22 o 
   5   2  13       57.16       45.64      1.43 o 
   6   2  13       22.85       27.77      1.16 o 
   7   2  13        5.03        7.68      1.31 o 
   8   2  13       24.72       22.76      2.56 o 
   9   2  13        6.08        7.66      2.57 o 
  10   2  13        5.04       10.31      3.35 o 
 -11   3  13       16.27       11.22      8.16 o 
 -10   3  13       75.05       70.67      4.24 o 
  -9   3  13       24.41       28.49      2.84 o 
  -8   3  13        0.15        4.17      1.79 o 
  -7   3  13       55.58       51.63      2.78 o 
  -6   3  13       44.63       43.33      4.24 o 
  -5   3  13       26.30       21.43      2.41 o 
  -4   3  13       29.05       26.79      4.98 o 
  -3   3  13        0.08        9.57      3.75 o 
  -2   3  13      248.73      260.24     11.21 o 
  -1   3  13       11.52        7.33      2.30 o 
   0   3  13       10.22        3.41      1.98 o 
   1   3  13       20.61       10.26      1.94 o 
   2   3  13       14.46       14.98      2.26 o 
   3   3  13        0.48        1.21      2.23 o 
   4   3  13        1.57        1.07      2.28 o 
   5   3  13       22.11       19.88      2.36 o 
   6   3  13       53.79       47.36      3.25 o 
 -16   0  14      166.22      192.49      8.54 o 
 -15   0  14       82.28       70.85      3.60 o 
 -14   0  14       14.17       12.45      2.52 o 
 -13   0  14        2.77        6.20      2.82 o 
 -12   0  14      287.81      270.47      3.29 o 
 -11   0  14     1684.92     1736.65     34.35 o 
 -10   0  14      290.06      309.53      4.83 o 
  -9   0  14       28.74       32.87      6.32 o 
  -8   0  14       86.81       86.12      1.72 o 
  -7   0  14        3.13        3.86      1.28 o 
  -6   0  14       29.47       35.99      3.13 o 
  -5   0  14      347.27      361.92      5.43 o 
  -4   0  14      191.21      200.16      6.58 o 
  -3   0  14      170.72      161.18      1.98 o 
  -2   0  14       17.14       13.43      1.45 o 
  -1   0  14       89.57       79.33      1.69 o 
   0   0  14       93.26       92.36      2.16 o 
   1   0  14        1.07       -0.14      0.93 o 
   2   0  14      347.40      359.55      1.85 o 
   3   0  14      353.58      359.44      1.94 o 
   4   0  14      464.82      487.13      3.48 o 
   5   0  14      345.60      345.30      5.12 o 
   6   0  14        8.92        8.76      3.36 o 
   7   0  14        2.74        1.88      2.31 o 
   8   0  14      461.30      415.04     21.74 o 
   9   0  14      211.43      188.04      5.00 o 
  10   0  14        3.23        6.43      2.76 o 
  11   0  14        0.47        1.57      3.67 o 
 -16   1  14        0.44        6.97      2.17 o 
 -15   1  14        2.63        3.48      2.07 o 
 -14   1  14        2.94        5.70      2.22 o 
 -13   1  14       52.38       51.41      4.93 o 
 -12   1  14      217.74      206.17      3.73 o 
 -11   1  14       31.63       29.86      1.99 o 
 -10   1  14      700.33      675.11     11.18 o 
  -9   1  14        1.28        3.53      1.44 o 
  -8   1  14        0.13       -0.54      1.39 o 
  -7   1  14        8.78        4.83      1.24 o 
  -6   1  14       25.62       28.60      0.97 o 
  -5   1  14       47.13       45.26      1.39 o 
  -4   1  14      238.59      234.36      3.80 o 
  -3   1  14      185.56      184.78      3.29 o 
  -2   1  14      371.87      377.05      4.60 o 
  -1   1  14      117.07      104.35      7.15 o 
   0   1  14      370.30      367.30     12.17 o 
   1   1  14      577.49      575.04     11.09 o 
   2   1  14      441.29      391.59     42.70 o 
   3   1  14      290.37      288.73      3.95 o 
   4   1  14        7.96        5.80      0.59 o 
   5   1  14       45.57       36.84      0.96 o 
   6   1  14       59.04       50.29      1.09 o 
   7   1  14       76.40       67.18      1.83 o 
   8   1  14       77.35       74.32      1.92 o 
   9   1  14        0.00        3.74      2.01 o 
  10   1  14       44.71       40.71      2.02 o 
 -14   2  14        0.00        2.67      2.80 o 
 -13   2  14        8.17        8.50      2.16 o 
 -12   2  14        7.76       16.97      2.94 o 
 -11   2  14       89.56      102.53      2.59 o 
 -10   2  14       60.06       73.98      4.78 o 
  -9   2  14       26.60       28.64      4.81 o 
  -8   2  14      104.86      121.66      5.04 o 
  -7   2  14       11.71       11.92      1.45 o 
  -6   2  14        0.00        0.51      0.82 o 
  -5   2  14       21.63       12.12      0.78 o 
  -4   2  14       43.83       22.08      3.62 o 
  -3   2  14       13.44       14.94      2.50 o 
  -2   2  14      233.96      247.13      3.49 o 
  -1   2  14      205.65      204.17      3.36 o 
   0   2  14      342.78      359.57      3.87 o 
   1   2  14       65.05       58.90      7.16 o 
   2   2  14       57.83       59.13      3.16 o 
   3   2  14        5.29        1.61      1.90 o 
   4   2  14        8.23        8.95      1.53 o 
   5   2  14        0.00        1.63      1.40 o 
   6   2  14       28.60       22.02      1.53 o 
   7   2  14        1.35        2.71      1.90 o 
   8   2  14        2.31        5.06      2.52 o 
   9   2  14        0.01        1.11      2.65 o 
 -10   3  14        4.89       15.63      4.15 o 
  -9   3  14        5.53        9.65      1.93 o 
  -8   3  14       94.36       87.92      3.50 o 
  -7   3  14        3.44        7.63      2.38 o 
  -6   3  14       85.64       83.04      2.10 o 
  -5   3  14        7.58        6.75      1.57 o 
  -4   3  14       28.48       33.62      3.68 o 
  -3   3  14        1.39        3.50      2.59 o 
  -2   3  14       56.33       62.50      2.84 o 
  -1   3  14       60.54       56.62      3.37 o 
   0   3  14       19.00       13.46      2.07 o 
   1   3  14        0.20       -0.13      4.55 o 
   2   3  14       23.91       21.14      2.37 o 
   3   3  14       24.17       20.11      3.21 o 
   4   3  14        4.64        3.12      2.31 o 
   5   3  14       33.58       32.68      3.00 o 
 -15   1  15      111.96      140.60      4.26 o 
 -14   1  15        0.21        3.32      2.55 o 
 -13   1  15        3.46        3.92      2.16 o 
 -12   1  15        0.61        4.12      2.29 o 
 -11   1  15      159.24      151.80      2.14 o 
 -10   1  15      166.67      182.68      4.43 o 
  -9   1  15      375.34      373.45      2.72 o 
  -8   1  15        0.62        1.95      2.89 o 
  -7   1  15       67.17       66.36      1.54 o 
  -6   1  15       66.96       55.25      1.11 o 
  -5   1  15        0.91        0.89      0.38 o 
  -4   1  15      166.65      169.05      2.46 o 
  -3   1  15        2.29        2.78      1.08 o 
  -2   1  15      736.52      790.49     10.31 o 
  -1   1  15      234.79      243.69      3.25 o 
   0   1  15      322.01      315.46     12.66 o 
   1   1  15      591.95      597.18     16.36 o 
   2   1  15       73.41       53.90      2.76 o 
   3   1  15      265.86      288.68      5.14 o 
   4   1  15       23.76       13.20      2.25 o 
   5   1  15        1.53        3.08      0.95 o 
   6   1  15       66.11       45.89      1.33 o 
   7   1  15        7.80        7.31      1.55 o 
   8   1  15       19.70       20.69      1.80 o 
   9   1  15       20.46       16.32      1.91 o 
  10   1  15        4.34        8.63      2.24 o 
 -14   2  15        0.62        5.48      2.31 o 
 -13   2  15        2.59        6.53      2.36 o 
 -12   2  15       89.06       86.81      3.18 o 
 -11   2  15        4.23        9.94      2.22 o 
 -10   2  15      368.27      352.67      6.44 o 
  -9   2  15      578.46      587.30      5.37 o 
  -8   2  15       48.90       53.43      4.98 o 
  -7   2  15       73.63       66.17      1.64 o 
  -6   2  15        1.72        1.99      0.74 o 
  -5   2  15       63.57       71.31      2.43 o 
  -4   2  15      300.11      297.95      7.96 o 
  -3   2  15      116.89      103.65      2.90 o 
  -2   2  15       64.15       53.68      2.69 o 
  -1   2  15       90.20       90.28      2.84 o 
   0   2  15       19.74       15.52      2.42 o 
   1   2  15        4.00        2.75      1.66 o 
   2   2  15        1.47        3.06      2.25 o 
   3   2  15        3.19        5.39      2.28 o 
   4   2  15        0.02        1.92      1.70 o 
   5   2  15       10.37       10.67      1.62 o 
   6   2  15        2.38        3.60      1.52 o 
   7   2  15       14.93       12.98      1.98 o 
   8   2  15        2.91        7.71      2.09 o 
  -9   3  15       10.80       23.39      3.20 o 
  -8   3  15       58.02       66.43      5.30 o 
  -7   3  15        6.34       11.37      3.10 o 
  -6   3  15        0.20        5.48      2.63 o 
  -5   3  15        0.86        5.55      2.55 o 
  -4   3  15       37.38       44.82      3.56 o 
  -3   3  15        7.72        7.10      2.39 o 
  -2   3  15       44.29       42.67      2.70 o 
  -1   3  15        8.08       11.11      2.43 o 
   0   3  15        0.01        1.02      2.06 o 
   1   3  15        8.55        7.57      2.38 o 
   2   3  15        8.94        8.08      2.40 o 
   3   3  15        1.25       -0.08      2.39 o 
 -15   0  16        8.02        9.30      2.83 o 
 -14   0  16        0.00        1.08      2.59 o 
 -13   0  16      141.33      118.67      3.66 o 
 -12   0  16       37.08       36.13      5.67 o 
 -11   0  16       56.55       51.77      3.55 o 
 -10   0  16      299.98      277.26      5.62 o 
  -9   0  16        0.83        1.17      1.82 o 
  -8   0  16       37.47       42.42      1.91 o 
  -7   0  16       34.13       27.01      1.46 o 
  -6   0  16      143.42      138.82      3.50 o 
  -5   0  16       13.07       10.14      1.28 o 
  -4   0  16        1.83        9.64      3.35 o 
  -3   0  16      123.57      127.95      2.09 o 
  -2   0  16      719.48      756.26      9.28 o 
  -1   0  16      298.06      310.91      4.73 o 
   0   0  16      382.87      381.81      3.53 o 
   1   0  16     4068.96     4162.26      9.62 o 
   2   0  16       23.45       23.12      5.57 o 
   3   0  16       63.69       42.72      2.39 o 
   4   0  16      177.29      184.22      4.71 o 
   5   0  16       33.55       24.98      2.01 o 
   6   0  16      401.26      377.71      6.87 o 
   7   0  16        7.18        7.54      2.54 o 
   8   0  16      123.68      100.65      3.21 o 
   9   0  16       74.73       82.37      3.36 o 
 -15   1  16        0.00        6.82      2.50 o 
 -14   1  16        3.59        0.22      2.56 o 
 -13   1  16        0.26        2.41      2.84 o 
 -12   1  16       39.24       34.01      2.51 o 
 -11   1  16       56.33       56.25      2.61 o 
 -10   1  16      288.71      286.09      3.51 o 
  -9   1  16        2.68        2.10      1.72 o 
  -8   1  16       57.36       48.33      2.88 o 
  -7   1  16      135.05      129.65      2.69 o 
  -6   1  16       33.78       23.73      0.96 o 
  -5   1  16       36.69       30.75      1.40 o 
  -4   1  16        2.35        2.79      1.28 o 
  -3   1  16        3.29        3.90      1.40 o 
  -2   1  16      219.15      225.12      5.16 o 
  -1   1  16      898.20      959.46      5.31 o 
   0   1  16       40.62       39.58      3.91 o 
   1   1  16       22.88       24.79      2.79 o 
   2   1  16        0.12        1.50      1.93 o 
   3   1  16       33.23       36.06      2.18 o 
   4   1  16        5.98        4.27      1.61 o 
   5   1  16        0.32        1.40      1.51 o 
   6   1  16       15.15       12.38      1.33 o 
   7   1  16        0.16        1.15      1.69 o 
   8   1  16       31.58       33.41      1.83 o 
   9   1  16        0.68        5.58      1.92 o 
 -13   2  16        7.83       11.26      2.29 o 
 -12   2  16        0.22        6.18      2.46 o 
 -11   2  16       50.30       69.53      5.86 o 
 -10   2  16      104.13      111.98      5.30 o 
  -9   2  16       16.09       33.32      5.04 o 
  -8   2  16      102.90       99.67      2.37 o 
  -7   2  16       63.87       55.57      2.62 o 
  -6   2  16        0.10        0.83      0.72 o 
  -5   2  16       16.17       17.28      1.98 o 
  -4   2  16       32.29       36.64      2.02 o 
  -3   2  16       43.87       39.07      2.47 o 
  -2   2  16       11.15        7.54      1.39 o 
  -1   2  16        0.21        1.47      2.17 o 
   0   2  16        4.23        3.95      1.66 o 
   1   2  16        5.97        5.60      1.73 o 
   2   2  16        0.32        3.25      1.61 o 
   3   2  16       32.52       27.70      2.15 o 
   4   2  16        4.31        5.17      1.64 o 
   5   2  16        0.71        2.31      1.67 o 
   6   2  16        0.36        1.07      2.23 o 
   7   2  16        3.62        3.43      2.31 o 
  -8   3  16       45.72       54.83      8.29 o 
  -7   3  16       46.77       60.66      4.38 o 
  -6   3  16       10.33       14.59      3.96 o 
  -5   3  16        0.54        5.63      2.35 o 
  -4   3  16        0.60        4.00      2.53 o 
  -3   3  16        4.81        9.98      2.51 o 
  -2   3  16      123.08      128.03      3.08 o 
  -1   3  16        0.07        2.29      2.53 o 
   0   3  16        9.77        7.71      2.13 o 
   1   3  16        5.26        8.47      2.45 o 
   2   3  16        0.86        1.79      2.47 o 
 -14   1  17        7.84       11.27      2.79 o 
 -13   1  17        2.15        3.72      2.28 o 
 -12   1  17      138.89      152.31      2.73 o 
 -11   1  17      107.48      103.78      2.67 o 
 -10   1  17        0.82        7.89      2.01 o 
  -9   1  17      107.91       88.59      2.78 o 
  -8   1  17      107.34       92.31      4.53 o 
  -7   1  17       12.55       11.50      1.27 o 
  -6   1  17       76.00       57.92      1.87 o 
  -5   1  17      101.29       92.92      2.92 o 
  -4   1  17        1.23        0.92      1.40 o 
  -3   1  17        2.46        0.43      1.37 o 
  -2   1  17        2.82        2.94      1.82 o 
  -1   1  17      322.28      334.98      6.52 o 
   0   1  17      230.82      243.33      2.94 o 
   1   1  17       17.49       14.86      2.01 o 
   2   1  17      276.57      299.42      6.09 o 
   3   1  17      360.07      374.66     14.98 o 
   4   1  17        3.63        5.48      2.04 o 
   5   1  17        0.56        1.39      1.84 o 
   6   1  17        0.54        1.60      1.66 o 
   7   1  17       12.69       15.24      1.48 o 
   8   1  17      122.49      136.61      3.03 o 
 -12   2  17        0.70        9.07      3.71 o 
 -11   2  17        9.58       18.90      3.69 o 
 -10   2  17       15.06       34.22      3.22 o 
  -9   2  17        3.90        9.00      3.74 o 
  -8   2  17        0.18        4.48      3.65 o 
  -7   2  17       38.23       33.55      3.03 o 
  -6   2  17       49.99       42.18      2.98 o 
  -5   2  17       23.73       19.40      2.27 o 
  -4   2  17      154.71      168.53      3.23 o 
  -3   2  17       40.69       42.67      3.03 o 
  -2   2  17       25.02       21.67      3.07 o 
  -1   2  17        1.38        0.64      1.77 o 
   0   2  17        0.51        1.99      1.87 o 
   1   2  17       12.66       14.07      1.84 o 
   2   2  17        7.89        9.94      1.75 o 
   3   2  17       13.70       18.74      2.20 o 
   4   2  17        0.22        5.00      1.72 o 
   5   2  17        0.22        2.35      2.27 o 
  -6   3  17        1.65        4.80      2.81 o 
  -5   3  17        0.20        3.47      2.40 o 
  -4   3  17        7.31        8.66      2.64 o 
  -3   3  17        3.28        9.90      2.60 o 
  -2   3  17        0.01        5.42      2.61 o 
  -1   3  17        0.53        2.20      2.64 o 
 -14   0  18       21.80       35.01      4.15 o 
 -13   0  18       32.15       31.77      3.28 o 
 -12   0  18       74.93       66.46      3.99 o 
 -11   0  18       44.70       39.17      3.70 o 
 -10   0  18       25.65       18.95      4.20 o 
  -9   0  18      238.10      214.72      2.65 o 
  -8   0  18      441.09      408.85      3.33 o 
  -7   0  18        9.42       10.64      1.79 o 
  -6   0  18      356.52      337.03      6.09 o 
  -5   0  18       21.61       16.24      2.75 o 
  -4   0  18      215.68      236.17      3.95 o 
  -3   0  18      316.71      324.07      3.84 o 
  -2   0  18        6.68       10.58      1.92 o 
  -1   0  18     1083.17     1054.78      9.27 o 
   0   0  18      711.55      704.74      5.24 o 
   1   0  18     1122.32     1126.58     49.39 o 
   2   0  18       32.52       38.22     10.09 o 
   3   0  18      173.94      166.51     18.60 o 
   4   0  18       26.50       23.70      2.43 o 
   5   0  18       57.54       52.36      2.82 o 
   6   0  18        2.22        4.87      2.41 o 
   7   0  18        0.45        2.18      2.71 o 
 -13   1  18       20.99       31.06      3.31 o 
 -12   1  18       74.64       76.86      3.67 o 
 -11   1  18       63.09       68.02      2.41 o 
 -10   1  18       60.84       52.60      2.16 o 
  -9   1  18        0.00        1.24      2.17 o 
  -8   1  18       39.94       26.40      4.43 o 
  -7   1  18        6.05        7.22      2.45 o 
  -6   1  18        8.76        9.00      1.33 o 
  -5   1  18       95.39       87.57      2.03 o 
  -4   1  18        0.09        2.59      1.67 o 
  -3   1  18       24.68       20.68      1.89 o 
  -2   1  18       54.00       45.40      3.38 o 
  -1   1  18       49.68       49.79      2.22 o 
   0   1  18       30.15       29.19      2.23 o 
   1   1  18      316.95      336.13      6.86 o 
   2   1  18      254.78      266.97     12.68 o 
   3   1  18       35.37       43.13      1.92 o 
   4   1  18       53.40       58.16      2.44 o 
   5   1  18        0.83        2.16      2.12 o 
   6   1  18        7.09        6.90      1.85 o 
 -11   2  18       68.57       81.29      4.27 o 
 -10   2  18      158.02      166.44      3.78 o 
  -9   2  18        3.83        9.57      3.91 o 
  -8   2  18        0.47        4.39      4.75 o 
  -7   2  18        2.76        9.10      2.94 o 
  -6   2  18        2.45        8.41      3.50 o 
  -5   2  18        2.20        4.94      2.22 o 
  -4   2  18        6.15        9.33      2.22 o 
  -3   2  18        1.12        3.19      2.17 o 
  -2   2  18        8.56        7.81      2.17 o 
  -1   2  18       10.71        9.48      2.53 o 
   0   2  18       30.89       33.36      2.68 o 
   1   2  18        3.84        6.57      2.57 o 
   2   2  18        2.60        5.79      2.32 o 
   3   2  18       11.55       20.25      1.86 o 
   4   2  18       21.21       24.05      2.39 o 
 -12   1  19        0.66       10.90      2.39 o 
 -11   1  19        1.23       10.01      2.27 o 
 -10   1  19       39.58       40.42      2.09 o 
  -9   1  19        0.03        3.18      2.71 o 
  -8   1  19       59.93       40.96      3.32 o 
  -7   1  19        3.06        4.22      2.30 o 
  -6   1  19       55.81       50.41      2.77 o 
  -5   1  19        9.87       10.59      1.98 o 
  -4   1  19       11.76        9.53      1.96 o 
  -3   1  19       52.00       53.36      2.64 o 
  -2   1  19       11.75       11.86      2.81 o 
  -1   1  19      121.08      113.98      5.02 o 
   0   1  19      256.25      307.48      5.88 o 
   1   1  19      231.49      244.63     12.80 o 
   2   1  19      193.22      187.78      9.76 o 
   3   1  19       23.84       25.02      2.71 o 
   4   1  19        0.54        3.05      2.62 o 
   5   1  19        4.17        5.65      2.21 o 
  -9   2  19        7.70       13.67      4.03 o 
  -8   2  19        2.96        5.18      3.93 o 
  -7   2  19        2.02       10.63      3.13 o 
  -6   2  19        0.01        5.57      3.05 o 
  -5   2  19        2.44        5.04      2.30 o 
  -4   2  19        4.13        6.23      2.26 o 
  -3   2  19       10.09        9.44      2.32 o 
  -2   2  19        6.39        7.23      2.29 o 
  -1   2  19        0.55        3.72      2.29 o 
   0   2  19        1.09        5.01      4.70 o 
   1   2  19      139.97      161.37      3.51 o 
   2   2  19      141.89      165.35      4.13 o 
 -12   0  20       28.62       34.82      4.12 o 
 -11   0  20        2.18        7.75      3.82 o 
 -10   0  20       16.89       29.29      3.79 o 
  -9   0  20       39.54       31.97      3.72 o 
  -8   0  20       48.78       41.17      4.98 o 
  -7   0  20      162.16      146.10      5.56 o 
  -6   0  20      128.62      124.97      3.57 o 
  -5   0  20       19.82       23.03      4.21 o 
  -4   0  20       11.71        9.13      2.98 o 
  -3   0  20      142.56      153.77      9.46 o 
  -2   0  20        9.56       10.10      8.33 o 
  -1   0  20       92.92       85.82     11.36 o 
   0   0  20      129.34      131.32     13.16 o 
   1   0  20       29.09       26.90      6.00 o 
   2   0  20       22.65       23.54      3.11 o 
   3   0  20       12.32       14.38      3.12 o 
   4   0  20       42.89       41.53      3.76 o 
 -11   1  20       28.59       27.91      2.41 o 
 -10   1  20        5.02        6.59      2.02 o 
  -9   1  20       14.83       14.91      2.09 o 
  -8   1  20       36.25       30.31      3.76 o 
  -7   1  20      128.40      125.43      4.42 o 
  -6   1  20       88.77       79.01      4.03 o 
  -5   1  20       18.97       21.51      2.12 o 
  -4   1  20        1.53        3.27      2.12 o 
  -3   1  20        1.47        0.48      2.38 o 
  -2   1  20       47.80       40.48      2.20 o 
  -1   1  20        0.79       10.61      2.10 o 
   0   1  20      225.32      265.27      7.88 o 
   1   1  20       20.35       30.21      2.69 o 
   2   1  20       28.59       34.52      2.65 o 
   3   1  20       25.58       23.21      2.41 o 
  -7   2  20        0.25        5.78      3.26 o 
  -6   2  20       53.49       63.01      3.81 o 
  -5   2  20        3.00       11.55      3.19 o 
  -4   2  20        2.74        2.56      2.38 o 
  -3   2  20        0.01        2.96      3.22 o 
  -2   2  20        1.17        2.61      2.44 o 
  -1   2  20        8.00        3.45      3.77 o 
 -10   1  21        1.69        7.15      3.17 o 
  -9   1  21        1.82        5.97      3.06 o 
  -8   1  21       13.16       16.18      3.05 o 
  -7   1  21        3.42        6.21      3.48 o 
  -6   1  21        3.76        6.88      2.81 o 
  -5   1  21      117.70      109.38      3.87 o 
  -4   1  21       70.30       71.78      2.63 o 
  -3   1  21        1.39        0.92      2.16 o 
  -2   1  21       24.58       21.09      2.22 o 
  -1   1  21        0.33        5.78      2.19 o 
   0   1  21       55.99       49.84      4.32 o 
   1   1  21        6.56       12.04      2.25 o 
  -9   0  22        4.23        2.27      3.90 o 
  -8   0  22        2.88       -1.42      4.96 o 
  -7   0  22       25.89       31.15      5.22 o 
  -6   0  22       12.39       18.72      4.23 o 
  -5   0  22       39.18       39.14      3.45 o 
  -4   0  22       14.09       10.68      3.33 o 
  -3   0  22       24.84       24.84      3.35 o 
  -2   0  22        1.64        6.05      3.22 o 
  -1   0  22        7.22        7.55      3.26 o 
   0   0  22       28.06       39.10     14.07 o 
  -7   1  22       16.67       18.70      3.03 o 
  -6   1  22        3.84       15.22      2.96 o 
  -5   1  22        2.36        7.35      2.89 o 
  -4   1  22        0.73        2.34      2.87 o 
  -3   1  22        0.05        2.10      3.02 o 
  -2   1  22        9.15       11.16      2.32 o 
                                                 
